# Supplementary material for: High-throughput detection of a large set of viruses and viroids of pome and stone fruit trees by multiplex PCR-based amplicon sequencing
Source: Front Plant Sci. 2022 Dec 12;13:1072768. doi: 10.3389/fpls.2022.1072768 (PMC9791224; doi:10.3389/fpls.2022.1072768)
Supplement: Supplementary file 2 [file DataSheet_2.xlsx]

## Sheet: Table S1
Table S1 Sequence of the primer pairs for all the viruses and viroids included in the multiplex PCR and the respective viral consensus sequeces used to design the primers
Virus/Viroid name	Number of Primer Pairs	Average Reference Length (nt)	Primer name	Sequence 5'-3'
1 Apple chlorotic leaf spot virus	6	7555	ACLSV_Consensus	TGTACACTCACGTCGTGAGTAAACAGATTGACGTAACGCCTCAATCGTGGTCAAGGACCAGCATTYYAATGCTAYCACATTAAATACAATCACATTGYATTYCADAACTTTCCGTTTAACCACGTGAAAGGTYAHARATGGCTTTCTCMTACAGAACGCCACARGAAGARCTCCTGAGCAGAYTACCYCARTCTCARCAGGARGCRATAAGCGGRTTTCAATATGAACGCATTCAAAARGARGAAGAGAAGAAGGTGGAAAACTTCTCTTTTTACTTACCAGAGAAAACYAGGGAGTGGTTYACTAAGTCAGGTGTKTAYCTTTCACCWTTTGCTTAYGTYAATCATTCWCACCCTGGTTGCAAAACTCTGGAGAACCACCTTTTATTTAATGTYGTAG…
			ACLSV_F1	TCAGTTTGCTCGACAARATMAGG
			ACLSV_R1	TGCCCCTGTCTTTCCATGAA
			ACLSV_F2	CGCAGATCTGAAAGCGTTCC
			ACLSV_R2	CGTCTGCTCCGASGTCCCTT
			ACLSV_F3	GCGAACATAGCGATMCAAGGGA
			ACLSV_R3	WGTTGACCACCTCCTTCAGA
			ACLSV_F4	GTGGAGGTGAAGTCMATGGAGGA
			ACLSV_R4	ACACACCTGGCGGAARGTCA
			ACLSV_F5	GCCAGGTGTGTGAGGCTTTY
			ACLSV_R5	ATCAAACATSAGCTCCGGGT
			ACLSV_F6	GWAAGTACCCGGAGCTSATGT
			ACLSV_R6	TTGCAAATTCAGTTTGTAAAAGACGC
2 Apple dimple fruit viroid	4	306	ADFVd_Consensus	GGRGRAAAMYTCCGTGTGGTTCCTGTGGGGCACCCCCCYGCGCARHKSWYTAAAAGAAAAWTCAGYAGGTGAAGAGACTTACCTGTCGTCGTCGACGAAGGCTGGTAAGCCGWSRNNCGTGGAKGRGRRCCCGGGTCGCGCTCTTGGRGGWAACYCCTTTGAGACTTGACCGGYKSMKCYYYCWCCYKSMSRRSMTTCCTGCCGCTAGTCGAGCGGACWMCNNNNKYAGCTCTCCGACCCTCAGAWTTTCTCTTMAGGYCKGGCRGGGAGTGGAGCTCCCAGGGTAAAACACRATYGGTGTTTTCCCC
			ADFVd_F1	GTGGTTCCTGTGGGGCAC
			ADFVd_R1	CYCCAAGAGCGCGACCCGG
			ADFVd_F2	CGTCGACGAAGGCTGGTAAG
			ADFVd_R2	GCTCGACTAGCGGCAGGAA
			ADFVd_F3	GGGTCGCGCTCTTGGRGG
			ADFVd_R3	AGAGAAAWTCTGAGGGTCGGAGA
			ADFVd_F4	YCCTTTGAGACTTGACCGG
			ADFVd_R4	TTTACCCTGGGAGCTCCACT
3 Apple fruit crinkle viroid	5	371	AFCVd_Consensus	TGGGCTCCAACTAGTGGTTCCTRTGGTTWCACACCGAAGGCCGCGWAGCTWGGAAAGANAAAGATADRNAAAGCTGGRTAAGWCTCACCTGGYGACTCGTCGTCGACGAAGGGTCCTCAGCAGAGCACCGGCAGGCGCGGCGAWGMRGANNACGCTAGCSKKYCYYCMNKKGRAGAACTGGAAAAGCNNCCGGCTTTTCCTTTTTTCTGTWACTGGAACGCGCTGTTGCGCTCGCTWGCCAGACCTGCAGGGAAGCTAGCTGGGTCCCGCTAGTCGAGCGGACTCGTCCCAGCGGWCCCAACCAGTTTYHTTTATCCTATTTTTCCCTGCGRGCGCCCGGTYGTGGATRCCTAGGAKWCCCKWGTTTGGGTGCCC
			AFCVd_F1	CCAACTAGTGGTTCCTRTGGTTWCAC
			AFCVd_R1	GCTCTGCTGAGGACCCTTC
			AFCVd_F2	NAAAGCTGGRTAAGWCTCACCTGG
			AFCVd_R2	AGCCGGNNGCTTTTCCAGTTCT
			AFCVd_F3	GACGAAGGGTCCTCAGCAG
			AFCVd_R3	GCAACAGCGCGTTCCAGT
			AFCVd_F4	TTTCTGTWACTGGAACGCGC
			AFCVd_R4	YCGCAGGGAAAAATAGGATAA
			AFCVd_F5	GACCTGCAGGGAAGCTAGC
			AFCVd_R5	MGGGWMTCCTAGGYATCCACRACCG
4 Apple green crinkle associated virus	12	9266	AGCaV_Consensus	CTCTGAACAAGTAAATTATAAAGGCAACTTCATAATTTACTCGAWATGGCTCTTCTTTCAAGRACAGCCGCAGAGGAAGTAATCGCATCATTCACTTCTGAGGAACAATCTCGAATTTCAACTCAAGCWGTGTTGGCTCTGACTAACGTGGAGAAGGACAARCATGACCTTTTCAATTATGCGTTGCCAGAGTTAGCAAAGATGAAGTTGTTYAATTCTGGGATTTACCTCAGCCCCCACTCCTACAGACCYCRTTCTCAYCCWGTTTGTAAAACACTTGAGAATAAYATTTTATTTAATRTKCTGCCTAGYTATTTAGATAATTCCTTTTAYTTAGTTAGTATTAARAAAAATAAAGTTGATTTCCTHAAGAGGAGGCAYCCAGATTTGCAAATGGTT…
			AGCaV_F1	TGCATTGARTGTTCTGGRTCAGGTT
			AGCaV_R1	SCGCCCTTTTGARGGTGATT
			AGCaV_F2	GCTTCTTATGCCTTTTGGATTCCA
			AGCaV_R2	ACTTCCTGAATTGGAACCTGATGA
			AGCaV_F3	GGRATCAAATCACCYTCAAAAGGGCG
			AGCaV_R3	YCTRTCATCTGAATCACCATGCT
			AGCaV_F4	HATTGAGCATGGTGATTCAGA
			AGCaV_R4	GGATCCCCAGTAAYCTTCTCCCT
			AGCaV_F5	AGGGAGAAGRTTACTGGGGATCC
			AGCaV_R5	CATGTCGCAATTCAARACATCTT
			AGCaV_F6	TCAATTCTTGAATATGCATTGAAAAGT
			AGCaV_R6	GCCAAGTCCCTTAGAGCTTCT
			AGCaV_F7	YTGTGGTTGGGGTTTATGTGA
			AGCaV_R7	AGCACAGGAAACCTCAATAGCA
			AGCaV_F8	TGGAGAACTGCATTGATAATTATGCT
			AGCaV_R8	TGCACAATGAAACGCACACA
			AGCaV_F9	TTTCATTGTGCAGCAYAATCAY
			AGCaV_R9	AGCTTAACCTAATATGCTTACAHACA
			AGCaV_F10	TGTAAGCATATTAGGTTAAGCTTGTAA
			AGCaV_R10	CCAGGAACAGCATGCACAAC
			AGCaV_F11	GGCTTTGAAAGRACTGTTGAACC
			AGCaV_R11	WGGCACTCCAAAWGTBACTGC
			AGCaV_F12	YAAGCAAGCTCTTCTNAGRA
			AGCaV_R12	WAATTYCCTCTTCCTCTCTGWCC
5 Apple hammerhead viroid	5	434	AHVd_Consensus	GRAGGCTATTAGCCTTCCTGATGAGTCCGTTCCAAGGACGAAACCGTCTCTCCWGACTCCCRGTTYYSGTWGGKTARTTATMCYMACKRRTTACTTCCGGTAACTWGGAGTTTGTWGYGACRTAAGTTTCGTCCTAAAAGGACTCATCAGGTAGCCTAATAGACTACGACTTAYGCGGTAGGTCGTGAATAAGSCCGGAGTACATTCCCAATNGGAACTAGGGAACCCCTCCGGTCTTATCCAACCTCTGTTTCGGCAGAGGATACCGTRCTCCMHAGCTGTAAGGCTRKGGGCCCGAGAGAAGTCGCTCTCTCTCGCCCTWYACATCCCTCTCGGCATWGAGATGACCATWKGCCWRGGGTGAGTCYTTAAGTRGACACAGCYKATCTAWGGYGRTGT…
			AHVd_F1	TCCGTTCCAAGGACGAAACC
			AHVd_R1	AGGCTACCTGATGAGTCCTT
			AHVd_F2	ACTTCCGGTAACTWGGAGTTTGT
			AHVd_R2	NATTGGGAATGTACTCCGGS
			AHVd_F3	AAGGACTCATCAGGTAGCCT
			AHVd_R3	CTGCCGAAACAGAGGTTGGA
			AHVd_F4	ACCCCTCCGGTCTTATCCAA
			AHVd_R4	TGGTCATCTCWATGCCGAGAG
			AHVd_F5	GAGAAGTCGCTCTCTCTCGC
			AHVd_R5	GGKGTYAAAACCCGTGCCCC
6 Apple luteovirus 1	8	6001	ALV-1_Consensus	CACAAACCAAAGCCCCTCGCTTTATCTGTCAGCGGTTTAGTYTGCCGTCTCAGAGTTTAAKTGTGAAACCAAGCCCGTCAAGATGTTGTTYGACGACCTCATCTGCGCTAGTTTCAAGGTTGTAAAAGATTTCATCTCTCAYATCTACAACAACCTCCGCACCGTTTACAARAAATTCAAGGTGTGGCTGTGGGARCTTCAGGGGAAGTTCWCACAACATGACGCCTTCGTCGAYGCCTGTTACGGTTACATGGACGACGTCGAGCAGTTCGAGTGGGACTGCTACTCAGCATACAATGATGCTGAYGTTGARCTYGCCCTCGCCCGRCTCCACCTCGACACCGTCCTTAAGGCTCCWAAAGTTACCGGMTGGCCCGTCCCAACAAGACCKGAYGGTGC…
			ALV-1_F1	GTATGGTCGTGCGTAGACGT
			ALV-1_R1	CTTCGTCTTCGAGGCCTTCC
			ALV-1_F2	GTGGTTGTGGTCCCAGGAAG
			ALV-1_R2	GCTTTGAGGTCGTCCACTGT
			ALV-1_F3	AGCTAACCGAGGCAGAATTACC
			ALV-1_R3	CACTGTGATAGGCCCGGTC
			ALV-1_F4	ACAGTGGACGACCTCAAAGC
			ALV-1_R4	CGCACGTGAGACCGATGATT
			ALV-1_F5	CGGTTTCAGGGGGAGTACTC
			ALV-1_R5	GGTAGTGTCGATCTCCAGAGC
			ALV-1_F6	GTGCGGTTATGTCACGAACG
			ALV-1_R6	GTGTTCTTCGTGACGGGGAA
			ALV-1_F7	GCCCTTGAATCAAGAATCATTTCA
			ALV-1_R7	AGAGGAGGAAGAATTGGTTCGT
			ALV-1_F8	TTCCCCGTCACGAAGAACAC
			ALV-1_R8	GCGATCTCGGTCTTGGATCC
7.1 Apple mosaic virus (RNA1)	12	3476	ApMV_RNA1_Consensus	SGTTATTTCACGTGGTTGTGAAATTAATTAACTTTYYWWYSKKKTTCACACATTAACGAWTAGTTTGTGTGATGTGAGATGGATCSCRCTGCRCTCTCCAATTTGTTARTCGCGACGATACAAAAACAATGTCTGGATGARAATTCAGCGATAGGTAAGGCATTTTCCGAGAGAGGAATTGATGTYYTTGACCGAAATCTCCCGAAARGGYCTGAGGGAGAAAAWTTYAATATCAGTTTCGCTGTTACAGCCGAACAGCAAGCATTKCTAAGGCGTAACTTCCCGGGAAGGGACATAARATTCACGCAGAGCRATTCGCATAGTCATAACTATGCAGCAGCTCAYAGACTGTTRGAAACTGACTTCATCTACGGATGTTTTGGAACAGTCGATGAACCG…
			ApMV_RNA1_F1	TGTGTGATGTGAGATGGATCSCRCTGC
			ApMV_RNA1_R1	RACATCAATTCCTCTCTCGG
			ApMV_RNA1_F2	TGTCTGGATGARAATTCAGCGA
			ApMV_RNA1_R2	CTTGCTGTTCGGCTGTAACA
			ApMV_RNA1_F3	YTTGACCGAAATCTCCCGAA
			ApMV_RNA1_R3	TGCGAATYGCTCTGCGTGAA
			ApMV_RNA1_F4	CTAAGGCGTAACTTCCCGGG
			ApMV_RNA1_R4	ACCGGTTCATCGACTGTTCC
			ApMV_RNA1_F5	TGACTTCATCTACGGATGTTTTGG
			ApMV_RNA1_R5	TCGCGGTCATCCAATAAAGGA
			ApMV_RNA1_F6	CGCATTTGAAGAGRAGACGGT
			ApMV_RNA1_R6	CGTGCTTCTCRTCTTGGTGAGTTCG
			ApMV_RNA1_F7	ACAYAATATGACTTACAGGAGTCCT
			ApMV_RNA1_R7	ACAATCGGCTTCACYATCATGCT
			ApMV_RNA1_F8	AGTCGATACGCACTGCCAAT
			ApMV_RNA1_R8	CCGTCGCAATCAAAGTGTGT
			ApMV_RNA1_F9	CACACTTTGATTGCGACGGG
			ApMV_RNA1_R9	ACAAACTAATACTGGTTCGGGA
			ApMV_RNA1_F10	TGCATACTTCTGCTGAGGCT
			ApMV_RNA1_R10	AGACAAAGCCACTAATCCGTG
			ApMV_RNA1_F11	CACGGATTAGTGGCTTTGTCT
			ApMV_RNA1_R11	AGCAACCTTATCGTCRCTAGCAGT
			ApMV_RNA1_F12	TGATTGCYAAATCGATTAGGGATGTGA
			ApMV_RNA1_R12	YTCACGCTCCTCCCACATAA
7.2 Apple mosaic virus (RNA2)	12	2979	ApMV_RNA2_Consensus	GAAAGGATAAKKTWATTTCACGTGGTTGTGANNNWAWTWAATYATCYTTTCWRCTGTGATCTCACATTTAACGAAAAGTTTATGTGATYATGGATCCYYTRTTYTCAGYYTTCCGGAAYGTTGAYTTTTCRGTGAAGAAAATGTTYACGKTCGAWYATGARGGAGAMYTKGHGGAACCWTTGCTCCAGTTGAAGYAYCGAACYCTTACTGGGRTTTCGAAAACCGATGAGTACGCGAAGTTGAAGCARGAATAYGACGAATGCGTGACMGRAGAAGCGCGACAWRAAGCGCTAGCAGTTTTRAATGAGTACACTCGAAATCACCATGACCGARTTAYCGGGTTYACYAAYCTGTTTRTTGGGWTGGCATTGGTGAAWTTCCTTGGGCCGAAGATGSARA…
			ApMV_RNA2_F1	ACGAAAAGTTTATGTGATYATGGATCC
			ApMV_RNA2_R1	CTTCAACTGGAGCAAWGGTTCC
			ApMV_RNA2_F2	RGTGAAGAAAATGTTYACGKTCGAW
			ApMV_RNA2_R2	TCYTGCTTCAACTTCGCGTACTCA
			ApMV_RNA2_F3	CGAAAACCGATGAGTACGCG
			ApMV_RNA2_R3	TAAYTCGGTCATGGTGATTTCGAGTG
			ApMV_RNA2_F4	ACTCGAAATCACCATGACCGA
			ApMV_RNA2_R4	ATGGTCCCATCTCTGTCCCT
			ApMV_RNA2_F5	TGGGCCGAAGATGSARAGAG
			ApMV_RNA2_R5	TCGTCAAAATTCGGGACYTCGATGA
			ApMV_RNA2_F6	CATTGCTGMAGACGCGATGG
			ApMV_RNA2_R6	YACAGACTCGTCTATCTCGA
			ApMV_RNA2_F7	WAAGAARGTKSTGGCWGTTCCGAATGC
			ApMV_RNA2_R7	RTCGAARTACCAAATYAAATCCAACCA
			ApMV_RNA2_F8	YTGGTTGGATTTRATTTGGTAYTTCGA
			ApMV_RNA2_R8	RTAAGCYAACATCGCWCCTTCTTGR
			ApMV_RNA2_F9	YCAAGAAGGWGCGATGTTRGCT
			ApMV_RNA2_R9	YTCTCYGGTTGCAATTTCCTCACCA
			ApMV_RNA2_F10	RGAWCTYAAGCGAATGGTGAGG
			ApMV_RNA2_R10	YTTYTCGACAAAYCCTTTCCTCACGA
			ApMV_RNA2_F11	AGCTCCGATAAATCAAATCACCA
			ApMV_RNA2_R11	TTTCTCGAGCTCTTTCCGCT
			ApMV_RNA2_F12	AGCGGAAAGAGCTCGAGAAA
			ApMV_RNA2_R12	ATGCTTCAGTTCCCTCTCGG
7.3 Apple mosaic virus (RNA3)	9	2056	ApMV_RNA3_Consensus	GGTTTATTATCATTGCGAATCGATCGATTCCTTTGTATAAGCCTCCTATTTGGTATCTTGACGTTGCTTTCAAGTTYGTCGTGTAAAMCTACGGTGKTAWMRSSKRKNNMMRNNNNCTTGGACGNNAAGAGTTCGAAGGTGTTAACCTCNNTACAATTTCGAAACCKCTCARGATGACAACACTGGGAGATAAACCCTCCTCCGACTTTGAAGTTGGGGAGTGTTCCATGGAACAGTTCCAACRGGTATCTAACGATCTGCATAAGCTGATGCTATCAGCAGAGATGCGAAACTTACCCACGAAAGGATGTCACGTRCTTCRACTWARAAAYATGTCGAAGACRAAGTCCTTAAAGCTCGAATCCAAAGAGCAGAGAGGGTTCATCGCGAAGATGGCCG…
			ApMV_RNA3_F1	YCAACATGGTCTGYAAGTACTG
			ApMV_RNA3_R1	CCCTTATTCGGGTTCGCTTN
			ApMV_RNA3_F2	CCGAAGCGAGCGGTYGCT
			ApMV_RNA3_R2	CGGCTCAACATTCGGGCCYC
			ApMV_RNA3_F3	TGGGAGGTTAGRGGCCCGAA
			ApMV_RNA3_R3	RAAGACATCGGCAAAGTCAA
			ApMV_RNA3_F4	GGTCCTGAGCAGTCGAGAAG
			ApMV_RNA3_R4	ACTGTTCACTCGGATTATGAAGGT
			ApMV_RNA3_F5	CGTGATCTTTTGGAGAAGGATCTG
			ApMV_RNA3_R5	CGGATTCGGACCTTTCGGAT
			ApMV_RNA3_F6	GGATGGATTGGGTTRGTGGAGGA
			ApMV_RNA3_R6	GTTGTGTTYGGAGGGGCTTCC
			ApMV_RNA3_F7	CCGAATCCGATGGACCGAAA
			ApMV_RNA3_R7	GGCGAAATTCGTCTTAAACTCCA
			ApMV_RNA3_F8	ACACAACTTTTGATGACTTCGTGA
			ApMV_RNA3_R8	GTGGTAACTCACTCGTTATCACG
			ApMV_RNA3_F9	TGGHGCGAAAGTCTTTATGAGGGA
			ApMV_RNA3_R9	GCTAANCGCTCCATCAYAATTCT
8.1 Apple rubbery wood virus 1 (Segment L)	11	7219	ARW-1_SegL_Consensus	ACCCCTCCAACTTTCATGTTCAAAATCTTTCTAMTTTTACTATWTCTTGYCCRCCTATCCTGTTTGAATATTRATATGGAGCTTCCARAAACTATAAAYACTTYAATWGAAGGCTACTATGTCARCAGTTTTGTCCCARTTGAATCTTATTCTAGGACAGGYAACTTTGTGAGACTAATGRAYAATAAATTTKYAAGTGAAYTGGTRAAAATTGATTAYAACAATCCCAATTTTATYCATGATGGTGTCTGCTTTGCAATTTTTGGWAARTTTGGGACTGATGTCAGATATAARACAATGACACCTGATTTTYTAGGAGACAATTTCATTCTYGAGATAACAACCTCTTCTTCTTCTTTTGAAGATGTTCTYAAATCAAAAWTRGAAGAAAAGATCTCY…
			ARW-1_SegL_F1	ATCCTGTTTGAATATTRATATGGAGCT
			ARW-1_SegL_R1	AGTCTCACAAAGTTRCCTGTCCT
			ARW-1_SegL_F2	TATTCTAGGACAGGYAACTTTGTGA
			ARW-1_SegL_R2	WCCAAAAATTGCAAAGCAGACA
			ARW-1_SegL_F3	CATGATGGTGTCTGCTTTGCA
			ARW-1_SegL_R3	TCTTCAAAAGAAGAAGAAGAGGTTGT
			ARW-1_SegL_F4	YGAGATAACAACCTCTTCTTCTTCT
			ARW-1_SegL_R4	RTATGAAACAACTATTACAACAAGCTT
			ARW-1_SegL_F5	RAAGCTTGTTGTAATAGTTGTTTCA
			ARW-1_SegL_R5	TCCCTTCAGTTAACAATTCAGATTGA
			ARW-1_SegL_F6	CAAAACAGAAGTTRCCACAGTATGT
			ARW-1_SegL_R6	CATTCTCCACAAYTGCAATTCCATT
			ARW-1_SegL_F7	RCACATTTCATTATAATGGAATTGCA
			ARW-1_SegL_R7	TGAATGGGATCTCTGCAACCT
			ARW-1_SegL_F8	CTGGTGGGAGGAWGCCAAAGA
			ARW-1_SegL_R8	AGACAAGAACCTTCAGGATRAGA
			ARW-1_SegL_F9	CCAATTAGTTCTYATCCTGAAGGT
			ARW-1_SegL_R9	AGGTGGATGWAAACACAATTTTCCT
			ARW-1_SegL_F10	AGGCTTAGAATTTACCCAAGAAGA
			ARW-1_SegL_R10	TCTTCTTCTTGTCCCCAAACA
			ARW-1_SegL_F11	TGGATGTTTCAGATCATAGAAAGGA
			ARW-1_SegL_R11	AAGAGTAATCTGTTACCACACCA
8.2 Apple rubbery wood virus 1 (Segment M)	11	1595	ARW-1_SegM_Consensus	ACCCCTCCACAATTTGRAMACAAATTGRTCWYATRAAAACTCAACWAAKTARWAWAATGAATYCCATCCGGTTTAACTTTTTGACTTTACTAGTTTTAATGATRGGRACYTCATCAGGAGAAGTTCCTCATTTCTTKGAAAGAWCTTTYCCTGCCTACTCTGATGATGAAAATGAAARAATTGTTGCTGAAAGARTRAGAAAGGATGCTGYTYTACAAAARGCCTATTCTGAAGCCAGAGAAAATAAGWTGATYTGGACTAGGRCAAAGATGGATGAGTACATGAATGACAATGTTGACAAAGCTGATTTAAYTCTGGGATCTATGTATTCTTTRAGAGACTACAGAGTGAAAAAGACTTATGAAAARGATCTTCAAGTYCAAGGAGGCACCACTAATG…
			ARW-1_SegM_F1	TGAATYCCATCCGGTTTAACTTTTTGA
			ARW-1_SegM_R1	TTTCATTTTCATCATCAGAGTAGGCA
			ARW-1_SegM_F2	YCCTGCCTACTCTGATGATGA
			ARW-1_SegM_R2	ACTCATCCATCTTTGYCCTAGTCCA
			ARW-1_SegM_F3	ACAAAARGCCTATTCTGAAGCCAGA
			ARW-1_SegM_R3	AGTCTCTYAAAGAATACATAGATCCCA
			ARW-1_SegM_F4	TGAATGACAATGTTGACAAAGCTGA
			ARW-1_SegM_R4	ACCTCATTAGTGGTGCCTCC
			ARW-1_SegM_F5	GATCTTCAAGTYCAAGGAGGCACC
			ARW-1_SegM_R5	RCAGTTTATTTGAAGACCATCAAGA
			ARW-1_SegM_F6	GACACTGTYAATTGGGTAGCCA
			ARW-1_SegM_R6	RAATCTGGAGACATTATTTGTATATTT
			ARW-1_SegM_F7	YACTGTTTATGATCATGATCTAAGAGA
			ARW-1_SegM_R7	AGAGCCAAYCTCAGTRTCTTCTTCGT
			ARW-1_SegM_F8	ACGAAGAAGAYACTGAGRTTGGCT
			ARW-1_SegM_R8	TGTTTTGTTAGTAAGRACACTCATTGA
			ARW-1_SegM_F9	TGCTGAAGAATCAATCAGAAATTCTCT
			ARW-1_SegM_R9	TGAAATTTTGCTTTCTACTAATGTCTG
			ARW-1_SegM_F10	AGAAAGCAAAATTTCACTCGACA
			ARW-1_SegM_R10	TTTTGAAGAARAACTTSCGAMATCAGA
			ARW-1_SegM_F11	TCGTGAGAGTGGTAKACAYTCTGA
			ARW-1_SegM_R11	AGGCTCTCTTRYCATCTGAAGACCT
8.3 Apple rubbery wood virus 1 (Segment S)	10	1303	ARW-1_SegS_Consensus	ACCCCTCCAATCTTTCDGKTGATTGCARAYTRAAWMTTTCATCTCATYAAGTYTTAAACGCRCTAACTGTTTAATCTYTGATTTCTTGCAATGGCYACTGGTGATTTTWCAATTTCAAGCTTTTCTACTGTGGTCACTCTTTTGAACCACTTGCTTACTGTTTCTGCAGCTAAYTTCAAAGCTGCAGCTAARCAAAATGCAAAGTACTTTGCATACGATGGATTTAATGCCATCGAAATTTTAACTGCYTTYTTGRTRATCTTCAAGTCRAAYACTGAYGATGCWGATGCCCTTCAAGATCTATGTGATATTGTCAACATAGGTCTTACAAGAGGRAACATTAGAGAAGATCAATTGCWGAAGACYTCMAAGAARGGGAAAGARAGAATYGAAGAGTTG…
			ARW-1_SegS_F1	TTTCAAGCTTTTCTACTGTGGTCAC
			ARW-1_SegS_R1	TGGCATTAAATCCATCGTATGCA
			ARW-1_SegS_F2	TGCATACGATGGATTTAATGCCA
			ARW-1_SegS_R2	CCTCTTGTAAGACCTATGTTGACA
			ARW-1_SegS_F3	YGATGCWGATGCCCTTCAAGATCT
			ARW-1_SegS_R3	TGCCAACTCTTCRATTCTYTCTTTCCC
			ARW-1_SegS_F4	RAACATTAGAGAAGATCAATTGC
			ARW-1_SegS_R4	GAGTTGGTAAGAGCAATTTTGTCT
			ARW-1_SegS_F5	RAGAATYGAAGAGTTGGCAAAAA
			ARW-1_SegS_R5	TGTGATGCAACATAAGGRAAAACA
			ARW-1_SegS_F6	TGCTCTTACCAACTCTACAATGACT
			ARW-1_SegS_R6	GCAGGCAAATCATCAGAACCA
			ARW-1_SegS_F7	ACCTACTGGATGCAAGTTTGGT
			ARW-1_SegS_R7	TCATGTAAGCAAGATAACATTGGAA
			ARW-1_SegS_F8	TGCAGTGTTTTATTCCAATGTTATCT
			ARW-1_SegS_R8	GCAGCATATGAATACTGCCTTTGT
			ARW-1_SegS_F9	GTCTGGTATGYRAAACAAAGGCAGT
			ARW-1_SegS_R9	ATGGCRCCATAATTCGTATGAGAATCA
			ARW-1_SegS_F10	AGGAGATCTGCTTTTAGAAACTTAGG
			ARW-1_SegS_R10	ACAAAAGTTTCCAAGTATGCAATAGT
9.1 Apple rubbery wood virus 2 (Segment L)	11	7381	ARW-2_SegL_Consensus	ACCCCTCCAAATTTCMAAAACACATCAATTAACATAAAGTGATAATCACTATAGCTTTTGAATCATGAGTGCATCAATRATGCAAAGAATTGACCTGRAAAATGTTTGTGATTTAACTTATGAAGGAGTATTTTCCTCTGAYATGCCAATTAATATAGAATATGTTCATGAAGGTAATTACATAAGGCTTATGAATAAAAATTTGGAATATGAGTTGATTAAGATTGACTACAACAATCCAAATTTTATTCATGACTGTGTCTCTTATGCAATCTCAGGTCAGTTTAAAACTGACATGACCTCTTATGGACTTACACCTGACTTTGTGAGTGAAGATTTTCTTTTGGAAATCTCCACAAGCTCTGTGTCMGACTTCYATGCTTTAGAGATCCAAATGCA…
			ARW-2_SegL_F1	ACACCTGACTTTGTGAGTGAAGA
			ARW-2_SegL_R1	CTTCCATTGGCAATATGAGCAT
			ARW-2_SegL_F2	TGCAGAGCAAGTTGAAGAAGT
			ARW-2_SegL_R2	AAATTGCTTGTCATTGCCATTTG
			ARW-2_SegL_F3	TGGCAATGACAAGCAATTTTTGT
			ARW-2_SegL_R3	TGCAGAATGGTGCTTAGTTTGC
			ARW-2_SegL_F4	AGGGAAAACTTATTGGACAACATCT
			ARW-2_SegL_R4	TCCCAAACCTGGTCAATGAGA
			ARW-2_SegL_F5	AAATCATTATGATGGCAAGAAGCA
			ARW-2_SegL_R5	TCATCTTCCACATGCTTGACGA
			ARW-2_SegL_F6	TGATTCAAGCCTTGGACAGGT
			ARW-2_SegL_R6	CTGTTCTGCCTTCAGTAGGGA
			ARW-2_SegL_F7	TCCAAAATTTGAYATTAAGTCTCAAGT
			ARW-2_SegL_R7	TCAGCACTATCATCATTAGGCCA
			ARW-2_SegL_F8	TGGCCTAATGATGATAGTGCTGA
			ARW-2_SegL_R8	ACAAGATCCTCCAGGCAAAGG
			ARW-2_SegL_F9	CTCCTTTGCCTGGAGGATCT
			ARW-2_SegL_R9	ATTTCAGATGATCAGAGTCATGAACA
			ARW-2_SegL_F10	GCAAGAAGAGCTTAGACAGATTGT
			ARW-2_SegL_R10	GTTTCAATGTCCTCTTCTTGTCCC
			ARW-2_SegL_F11	AGCCATATTAAGCAATGATGAATGGG
			ARW-2_SegL_R11	CCAGTTTCATTGTATTGAAGAATGGC
9.2 Apple rubbery wood virus 2 (Segment Ma)	9	1581	ARW-2_SegMa_Consensus	GACCCCTCCACAAYWGAGAWAGAACTACTTGAATTCGATCGGTTTTCWGRTATAMGTTGCAAATGGCTTTYACTATCTTTGGAATTATGATTTTACTGGTTAGCATGGTYTTRACAGGTAAAGGAGACAYTCCYTTTYCYGAAGAATCAAAATTACCARTTTATGAAGATGATGAAAGGRAAAGGGAGATTCTGGAACGAGCTAAAGGAAATCCAGAATTGCTTAAAGCTTATACTGARGCYATATYTAATAAARACATYTGGGCTAAAACCAAAGTTGATGAGTATTTRCATGACAATRTTGAYAAAACTGAYRTCACTTTGGGCAAAATGTATTCACTTAAAGAYTTCAGGGTAAAGAAGACTTATGAACAAGATCTRCAGGTTAAAGGTGGCACAA…
			ARW-2_SegMa_F1	AGGAAATCCAGAATTGCTTAAAGCT
			ARW-2_SegMa_R1	AGTGAATACATTTTGCCCAAAGTGA
			ARW-2_SegMa_F2	TCACTTTGGGCAAAATGTATTCACT
			ARW-2_SegMa_R2	TTTCATTTGGATCAATGGGATGGT
			ARW-2_SegMa_F3	ACCATCCCATTGATCCAAATGA
			ARW-2_SegMa_R3	TTGCAAATCCTTCAGATCCTCT
			ARW-2_SegMa_F4	TGTGARTCACTYATGCCYAGAGGA
			ARW-2_SegMa_R4	RACTCCATGACTTAAGGGRA
			ARW-2_SegMa_F5	AAAARGGTTTTCTAGGGCTAATTGGA
			ARW-2_SegMa_R5	CAGTGATGACTGCCACCCAR
			ARW-2_SegMa_F6	YAGCARYGCTTCTTTAAAAGTYAACT
			ARW-2_SegMa_R6	TGTGCTTTCAAGTGRAARTTRCATGGT
			ARW-2_SegMa_F7	CACTTGAAAGCACATTATAAATACACA
			ARW-2_SegMa_R7	ATGGACTCTTCTGCAAAGCC
			ARW-2_SegMa_F8	GAAGAGTCCATTAGAAATTCATTGGA
			ARW-2_SegMa_R8	GGTTCTACTTCTTTCYATGATGCTACT
			ARW-2_SegMa_F9	GCATTCTYACTAACAAGAAATTCATGA
			ARW-2_SegMa_R9	CATTGGAATRAGAACATGATGCTT
9.3 Apple rubbery wood virus 2 (Segment Mb)	11	1617	ARW-2_SegMb_Consensus	ACCCCTCCACAAYTCAGYAACAATCATCTAAATTCAAGCGGACTTTTGGGACAACTGTTAAGATGACTTTCCTTGGAAAACTTATTCGCACTAGTTTAATGGTTTTGTTCTTCATGATGATGGCACCAAGTATTGTTGGAACTCCTTCCATCGAACAGCTTAAAATGCCTGTTTATGATGATGAAGAAAATGCAAGAGCTGTGCTAGAACGKCTGAAGAATGACCCTGAAGCATTAAAGGCTTATAAAGAGGCTATTGYTAATAAAGAAATCTGGACYAAACTGAAGCTTGATGAGTACAAGCATGATAACACAGATAAGACAGATATAGCTCTTGGAACCATGTATTCTGTGAAAGATTTTAGAGTTAAAAAGACTTATGAAAAGGATTTGCAGGTTG…
			ARW-2_SegMb_F1	TCCTTGGAAAACTTATTCGCACT
			ARW-2_SegMb_R1	GCATTTTCTTCATCATCATAAACAGGC
			ARW-2_SegMb_F2	CAAGTATTGTTGGAACTCCTTCCA
			ARW-2_SegMb_R2	TATAAGCCTTTAATGCTTCAGGGT
			ARW-2_SegMb_F3	TGACCCTGAAGCATTAAAGGCT
			ARW-2_SegMb_R3	ACAGAATACATGGTTCCAAGAGCT
			ARW-2_SegMb_F4	TGAGTACAAGCATGATAACACAGA
			ARW-2_SegMb_R4	ACATCTATTGTGCCTCCTGC
			ARW-2_SegMb_F5	GCAGGAGGCACAATAGATGT
			ARW-2_SegMb_R5	AGGCATCAAAGACTCGCAGT
			ARW-2_SegMb_F6	ACTGCGAGTCTTTGATGCCT
			ARW-2_SegMb_R6	ACACCATGACTTAGAGGAAAACCA
			ARW-2_SegMb_F7	GACAAAAGAGGATTTGCAGAGGA
			ARW-2_SegMb_R7	AGTGCCACATCTCCTTAAGCA
			ARW-2_SegMb_F8	TCTGGAAGGGAATTGGAATGCT
			ARW-2_SegMb_R8	AGCCTTCTGTTTTCCTTCACT
			ARW-2_SegMb_F9	AGTGAAGGAAAACAGAAGGCT
			ARW-2_SegMb_R9	TCTTTCTCTTCATCTCCCATATTTTCA
			ARW-2_SegMb_F10	TGAAACTTCAGGTGAAAATGAACT
			ARW-2_SegMb_R10	TGGGTTTATTGATGAATTTCCCCT
			ARW-2_SegMb_F11	TGCTTTAACCATGAAGGGGAA
			ARW-2_SegMb_R11	TCTGTAAGAATCAAAGGGATAGTAGT
9.4 Apple rubbery wood virus 2 (Segment Sa)	11	1460	ARW-2_SegSa_Consensus	CCCCTCCAYAACYGAGANTAAACAACTTGAATTCAAGCGGTATATACCTCAACTGTTTTGTAATCACTCATGGCTGAAGGAAATTTCACTCTGACTGGTCTCACAACTGCTCTGACGCTTATTAATCATCTCCTTACTGTTTCTGCAACTAACTTCAAGGCTGCAGCTAAAGCAAATGCGAGATATTTCGCATATGATGGGTTTAATGCGAATGAAATTCTGAATGCTTTCATCACCATCTTTCTAACRAACACYAATAGTGATGATGCTTTGCAAGATTTGTGTGATATAGTAAATGTTGGATTGACTAGAGGGAACATTCGAGAGGATCARCTGAAAAAAACATCAAAAAGAGGAAAGGAAAGAATTGAAGAACTATCGAAGAAATACAACATTAAA…
			ARW-2_SegSa_F1	TGTAATCACTCATGGCTGAAGGA
			ARW-2_SegSa_R1	TCGCATTTGCTTTAGCTGCA
			ARW-2_SegSa_F2	TCAAGGCTGCAGCTAAAGCA
			ARW-2_SegSa_R2	TCACACAAATCTTGCAAAGCA
			ARW-2_SegSa_F3	TGAAATTCTGAATGCTTTCATCACCA
			ARW-2_SegSa_R3	TGATCCTCTCGAATGTTCCCTC
			ARW-2_SegSa_F4	AGAGGGAACATTCGAGAGGA
			ARW-2_SegSa_R4	TGTTGAGTTGGATAAGGTAAAACTTT
			ARW-2_SegSa_F5	TTGAAGAACTATCGAAGAAATACAACA
			ARW-2_SegSa_R5	TGGCCAATAGCTGTGATGCA
			ARW-2_SegSa_F6	TCCCTTATGTTGCATCACAGCT
			ARW-2_SegSa_R6	TCAAACTTGCAAATCCTGAATGCT
			ARW-2_SegSa_F7	ACAAAATAATTGCAAATTCGGAACTGA
			ARW-2_SegSa_R7	TGACACTGAAATAATACAAGGCAGT
			ARW-2_SegSa_F8	ACTGCCTTGTATTATTTCAGTGTCA
			ARW-2_SegSa_R8	TGTTCCATGCTGCCACAGAA
			ARW-2_SegSa_F9	ACAAAGATGATGATTCAACTTGGT
			ARW-2_SegSa_R9	TCCCATGTGAATCAAGACCAAGA
			ARW-2_SegSa_F10	AAAAACTGCATTCAAAAATCTTGGTCT
			ARW-2_SegSa_R10	AAATCTGCTGGCTTAACTTCTTC
			ARW-2_SegSa_F11	RGAAGAAGTTAAGCCAGCAGA
			ARW-2_SegSa_R11	AATCAAGACTTRAAAGGAAAGTAGTTC
9.5 Apple rubbery wood virus 2 (Segment Sb)	9	1082	ARW-2_SegSb_Consensus	AMCCCYYCMMMYTTAAGCAAGAATCAACTGAATTCAAACGGTTTTTCTGATAACAGTTTRRAMGCTACACAAAGATCATCATCATGGCAAACGGTGATTTTGTATTGTCTGGATTAACTACTGCACTCACTTTAGTCAACCATCTCCTYACTGTATCTGCTGAAAAMTTTAAGTCAGCAGCTCGTTCYAATGCAAAATATTTTGCATATGATGGTTTTAATGCTAGTGAAATACTCACAGCATTTATAACCATATTCTCAGGTAACACYGATTCAGACGATGCTCTTCAAGATCTATGTGACATTGTTAACATTGGATTAACAAGAGGAAACATTCATGAAAACCAGCTTAAGAAGACATCAAAGAGAGGCAGAGAGAGRATTGAAGAGCTATCTAAAA…
			ARW-2_SegSb_F1	ATCATCATCATGGCAAACGGTG
			ARW-2_SegSb_R1	TGCATTRGAACGAGCTGCTGAC
			ARW-2_SegSb_F2	ACTGCACTCACTTTAGTCAACCA
			ARW-2_SegSb_R2	TGGTTATAAATGCTGTGAGTATTTCA
			ARW-2_SegSb_F3	CAGCATTTATAACCATATTCTCAGGT
			ARW-2_SegSb_R3	TGCCTCTCTTTGATGTCTTCTT
			ARW-2_SegSb_F4	ACATCAAAGAGAGGCAGAGAGA
			ARW-2_SegSb_R4	TCGACCTAGTGAAAGTGAGAGT
			ARW-2_SegSb_F5	AAAAACAAAGAATGAAAAACTTGTGCT
			ARW-2_SegSb_R5	TGTTCTAATACACATGAGCYAGTTGAC
			ARW-2_SegSb_F6	AGGTCGATTTCTGTCTTTCCTT
			ARW-2_SegSb_R6	ACTTGCAAATCCTGAATGTTTGA
			ARW-2_SegSb_F7	TCCGATGAATTGCCATCAGC
			ARW-2_SegSb_R7	TGCAGGATCAATTTTCTTCCCA
			ARW-2_SegSb_F8	TGGGAAGAAAATTGATCCTGCA
			ARW-2_SegSb_R8	AGTTTTTGAAGGCAGTTTTTCTGT
			ARW-2_SegSb_F9	ACTGCCTTCAAAAACTTAGGACT
			ARW-2_SegSb_R9	AGCTGCCAAGTCTGACAACT
10 Apple scar skin viroid	4	329	ASSVd_Consensus	GGTWAACACCGTGCGGTTCCTGTGGTTCGCCCCGCCAACGCAGATAGATAAAGAAAACGAGGAGAAGAAGGAACTCACCTGTCGTCGTCGACGAAGGCCGGTGAGAAAGGAGCTGCCAGCACKAASNCGGACGGCGCCCTCGCACCAGTTCCGYYGTGGGTTCGCCTVCAAGAACGYACGGTGTTGAGGCCCTGTCCGCCGCTGCGCTGCCACCTACTCTNCGCGCCGCTAGTCGAGCGGACTSCGGGYGKAGCCCCCTGTTCTCNCACNCTCTTTTTCTTTGACGCAGCGGCGGGTGGGTWCCCAGGGTAAAACACAATWGGTGTTTCCCC
			ASSVd_F1	TGCGGTTCCTGTGGTTCG
			ASSVd_R1	GCCGTCCGNSTTMGTGCTGGC
			ASSVd_F2	AAGGAACTCACCTGTCGTCG
			ASSVd_R2	GGACAGGGCCTCAACACC
			ASSVd_F3	CGCACCAGTTCCGYYGTGGG
			ASSVd_R3	NGTGNGAGAACAGGGGGCTM
			ASSVd_F4	CTGCGCTGCCACCTACTC
			ASSVd_R4	WATTGTGTTTTACCCTGGG
11 Apple stem grooving virus	12	6495	ASGV_Consensus	AAAWTTTAACAGCGCTTAATTTCCGCGCTTTACGTCAATGGCTTTCACTTACAGAAAYCCCCTMGAAATTGCAATCAACAARCTTCCWAGCAAGCAGTCTGATCAAYTGCTTTCYTTRACCACAGACGAGATTGAAAAGACCTTAGAAGTGACYAAYCGCTTCTTCTCTTTTTCWATCACMCCAGAAGATCAAGAATTGTTGACCAAGCATGGTYTAACACTTGCACCCATWGGATTTAAGTCACAYTCCCATCCAATATCCAAAATGATAGAAAATCATCTTYTGTACATATGYATTCCAAGTCTTTTRTCTTCYTTTARRTCAGTTGCCTTTTTTTCRCTTAGAGARAATAAAGTSAATAGYTTTCTYAAGATGCAYTCAGTTTTTTCMCATGGAAA…
			ASGV_F1	RCARAGYCTCTTTGCYCATCATGTT
			ASGV_R1	ACCTYTTGGTCAAAAGGCGCA
			ASGV_F2	AGAAATGCGCCTTTTGACCA
			ASGV_R2	RCTTGGCRACWGCTGAAGCTGC
			ASGV_F3	YATGGCTTGYCTYAARACTGC
			ASGV_R3	YCCAAAATTTTTGAAATGCTCYCCA
			ASGV_F4	RAACTTYGTTTATTCCTTTGGRGAGCA
			ASGV_R4	RAAACTGGCRGCAATGAAGTGR
			ASGV_F5	RTTCTGCAATGGGTSAAAGACA
			ASGV_R5	RACCTCTATYCCTTTAGTGGCC
			ASGV_F6	RCCAACAGAGTTYCATTTRAAYATGC
			ASGV_R6	YCTGGCATGAAATCTGGTCT
			ASGV_F7	GGTTCCTCCCCCTGAAGGAT
			ASGV_R7	TCAGATGACCCGAAAACAGCA
			ASGV_F8	AGCTTTGAAGGCAGAGAGCT
			ASGV_R8	GGTATCAAATCCAACAGCGGG
			ASGV_F9	TGGATTTGATACCCCTCCGG
			ASGV_R9	ACATTTGACAAGTCGATTCTCCA
			ASGV_F10	TGGAGAATCGACTTGTCAAATGT
			ASGV_R10	CGAGCCAAATCAGCAAATGG
			ASGV_F11	ACGAATGTACGTTCAGAAAGCT
			ASGV_R11	TCAAAAGCTTTGGGCCATTTCT
			ASGV_F12	TGGCCCAAAGCTTTTGAAAAA
			ASGV_R12	TGTCCTTCAGTACGAAAAAGCC
12 Apple stem pitting virus	13	9332	ASPV_Consensus	GRNNACGCAAACAAACTCTGAACAAGTAAATTATAAAGGCAACTTCATAATTTACTCGATATGGCTCTTCTTTCAAGAACWGCTGCAGAGGAAGTAATCGCATCATTCACTTCTGAGGAACAATCCAGAATTTCAACYCAAGCTGTGTTRGCTCTGACTAACGTGGAAAAGGACAAACATGACCTTTTCAACTATGCATTGCCAGAGTTGGCAAAGATGAAGTTGTTTAATTCTGGGATTTACCTCAGCCCCCATTCCTACAGACCTCATTCTCACCCWGTTTGTAAAACTCTWGAAAATAATATTTTGTTTAATATTTTACCTAGCTATTTAGATAATTCCTTTTATTTAGTTAGTATTAAGAAAAATAAGGTTGACTTTCTSAAGAGGAGGCATCCA…
			ASPV_F1	CTCCAGCTTCCACCCCAATG
			ASPV_R1	ACCACACTAGAATTTGGAGCTGA
			ASPV_F2	TGCAGTTTCAGCTCCAAATTCT
			ASPV_R2	TGAAGATTTGGGTCAAAGCCAC
			ASPV_F3	GGCTTTGACCCAAATCTTCATGG
			ASPV_R3	GTTGTGCTTGATGGGAGACG
			ASPV_F4	GGTTATGAAGAGGGCTCCCG
			ASPV_R4	CACACGTGGTGCCTCACTAT
			ASPV_F5	CACGTGTGAGYATGGGGCCY
			ASPV_R5	KTGGCACAAGATCAGAAGCA
			ASPV_F6	CATGCTTCTGATCTTGTGCCA
			ASPV_R6	CAAGACGCCTCCTCATTCCC
			ASPV_F7	AATGAGGAGGCGTCTTGACT
			ASPV_R7	AGTTGATGCTCAGGGATTCCC
			ASPV_F8	GGAATGGGAATCCCTGAGCA
			ASPV_R8	CCTCCAGAGTGATGTCAGAACC
			ASPV_F9	TATCTGGCAAGGCATTGTGC
			ASPV_R9	TCAAAGTGCACCCCTCAGTC
			ASPV_F10	TGACATCACTCTGGAGGAGGT
			ASPV_R10	GGACTTTGAGTTTGCAGCATGA
			ASPV_F11	GTCTGGAACCTCATGCTGCA
			ASPV_R11	GGATGCAGTACTTTCAACTCCA
			ASPV_F12	AAGTACTGCATCCCTTGAACCA
			ASPV_R12	GTACCCTCCATGGAGCGGAT
			ASPV_F13	GCATCCGCTCCATGGAGG
			ASPV_R13	AGTACTGAAATTGAATGCAGGAGA
13 Asian prunus virus 2	11	9362	APV2_Consensus	GGATAACCAGAACAATCTATCAACAAACGACCCMGCTCGAAACAGACCYAAGTCGTTCGTAATGGCTTTAACATACCGAAGCCCGATAGAAGAAGTTCTTAATCGCTTCACCTCTGAGGAGCAGTCCAGGGTAAGTTCAACRTCAGTGGCCAGATTAACCCAAGTTGAAGTTAGCAAYCATAAGCTYTTTTCATTCGCATTGAGTGAGAAGGCYAARGARAAGCTAATTAAAGTTGGAATTTATYTGAGCCCATTYTCTTTTGAACCRCATTCACATCCTGCCTGCAAAACATTGGAGAATCACATTTTATATAATATTTTAGCTAATAAATTRGAYAAYAGTTTYTATGCAATAGGTATTAAGGGTTCYAAGGTYAACTTYTTAAAAAGTAGRTCAAA…
			APV2_F1	RCTGATGTCGAGACTTCCRAAGT
			APV2_R1	CAGGTGGCGGTGGYGYAGYA
			APV2_F2	YAGTGAACCTGTTYTACAGCAG
			APV2_R2	GGAGCCCAAACCATGACCTY
			APV2_F3	CGAAAGGCGTTGARAGGTCA
			APV2_R3	AGYTGTGAGGCTCGCCCTGA
			APV2_F4	GGCGAGCCTCACARCTTGAT
			APV2_R4	CCCCCTTGGCCCCTGYRCHTTB
			APV2_F5	RTGCCAAGCATGATGTCTTATGA
			APV2_R5	ACCTGTGCCCTYTGCCTAGC
			APV2_F6	AGGGCACAGGTGRACATTGA
			APV2_R6	AATGTCAGGTGAGCTKGGTTCA
			APV2_F7	MAGCTCACCTGACATTTCAA
			APV2_R7	AGCGCARTATCTAGCTATGTCCCA
			APV2_F8	TGCCTGAGYCCACACTYACC
			APV2_R8	CCGAGGCTATCTCCATTCTGG
			APV2_F9	TGGAGATAGCCTCGGTSATCA
			APV2_R9	ACCCTTTTTCACCCAYCCAGA
			APV2_F10	RTGGGTGAAAAAGGGTTACAAGA
			APV2_R10	YTCGTGGTTGGGCTCWCGAAC
			APV2_F11	WGAGCCCAACCACGARGAGT
			APV2_R11	GGGTCCAGCTCTCCCACCY
14 Asian prunus virus 3	14	9654	APV3_Consensus	GGATAAACAGAACATTCTATCARCAAACVACCTAGCTCGAACCAGACCTAAGTTGTTCGCAATGGCTTTRACYTACCGAAGYCCGATAGAAGAAGTTCTTAATCGCTTYACCTCTGAGGAGCAATCCAGGGTGAGTTCRACKTCHGTGTCCAGATTAACCCAGTTTGARGTCAATAAYCACAAGCTTTTCTCHTTCGCHATGAGTGAGAARGCAAAAGARAAATTGATYAAAATTGGARTWTATTTGAGYCCATTCTCKTTCGAGCCTCATTCTCACCCTGTWTGYAAAACATTGGARAATCACATHYTATAYAATRTYTTRGYYAASAAATTAGACAATAGCTTTTATGCAATTGGCATTAAGGGTTCCAAGGTYAACTTYCTTAARAGTAGRTCHAR…
			APV3_F1	RATGACAACTTCTGWTTYGGCTGC
			APV3_R1	CCACAGCAGTAGACTTCGGG
			APV3_F2	CCCGAAGTCTACTGCTGTGG
			APV3_R2	YCCCAAGYTRCTGGTCAGTGAY
			APV3_F3	YCRTCACTGACCAGYARCTTGGGR
			APV3_R3	CCTTGGTYTTCAGYTTCTCCCTCCA
			APV3_F4	RCYCTRAGTTCAACTGCAACAGC
			APV3_R4	RGYACGTGGRAAATTCAAATCATCC
			APV3_F5	RACCAAGGATGATTTGAATTTYCC
			APV3_R5	ACGTCATTGTACTGGGCGAA
			APV3_F6	GCAGGSGAKGGGTCCCGTGG
			APV3_R6	CGGGACCCCARACTGACYMCAG
			APV3_F7	TTCGCCCAGTACAATGACGT
			APV3_R7	RACTGAGCCCTCTTYCTAGC
			APV3_F8	RGTCAGTYTGGGGTCCCGAC
			APV3_R8	RGGTCTTGAGAAAGGGTCGC
			APV3_F9	RGCGACCCTTTCTCAAGACC
			APV3_R9	RACACCAGCTCTCACCAGRT
			APV3_F10	YCTGGTGAGAGCTGGTGTYC
			APV3_R10	GCCCCCATAACTGCTAGTCC
			APV3_F11	GGACTAGCAGTTATGGGGGC
			APV3_R11	WACAAGCATRATGTTCCACA
			APV3_F12	YACACTYCGTAGGTTTTGTGG
			APV3_R12	RAAGTCAAAAGCTGCAAACT
			APV3_F13	RAAGTTTGCAGCTTTTGACT
			APV3_R13	GTGCAGGATRACACCCTTGT
			APV3_F14	AACAATGCTGCCTTAGAGCC
			APV3_R14	AGCATTTTTGTCCTGAGCTGA
15 Cherry green ring mottle virus	10	8372	CGRMV_Consensus	CSGSAAAACAAACAGACCAGAACTAGCACAGATCACCACAATCTGCCCTAGTATAGGCTTGCTGGCTGCCCTTCTGYCCYRCAGAAGCACAACTACAACCCTATAATGGCCTTGCAYACAATYACYCCMGCWGAGAGYGTYTTAGCYCAATTYTCHTCRGAAGAAGCWAGCAGGATAGGTGCYTCTGCNATYTCAAACTTYTCAAAATTGGARGCTGAYAAYCAYTCYCTYTTYCATTAYMRCCTRCCYGCTTATGCAAAAARVAARCTYTCTGAGAGRGGTTTTTACYTGTCHCCYTTTTCATATGAGACTCAYAGCCAYCCWGTYAGYAARACAATWGAGTCDCATTTRATTAATRTYAARYTRCCNAAYTATATTARTGARRRTTTTTTRATTGTA…
			CGRMV_F1	HAAATGGCTGATGAAGARTTTGAGA
			CGRMV_R1	YTGAGRRTTGGAGGACTTAGGGTC
			CGRMV_F2	HCAAGGRAARAGRATCCCAAAGA
			CGRMV_R2	RACTCTYTTYCTTCTGGCTCGC
			CGRMV_F3	ACTGCGAGCCAGAAGRAARA
			CGRMV_R3	RACGGTRTCATCAGAGGCRAT
			CGRMV_F4	YACCGTYAAGGCAATYACAT
			CGRMV_R4	RACCATCTTTGTYTTGTCGCT
			CGRMV_F5	TGACTGCATCTTTGATGTTGTC
			CGRMV_R5	CGAAGAGAACAGTAGCTCCTAA
			CGRMV_F6	VCTTGARGAYCTTGCCAGCACA
			CGRMV_R6	RACCTTRCGCCTYTGCCAGT
			CGRMV_F7	YGGRATAAGCAATGAYYTACCACCAGC
			CGRMV_R7	YACYGGYTGYAGTGCAGCTTCRCTDGT
			CGRMV_F8	RGCTGTHACHAGYGAAGCTGCAC
			CGRMV_R8	YCGGATYTCATCACGCATCAGR
			CGRMV_F9	YAAGGAGATGACTGCMGGRGCA
			CGRMV_R9	YTGAATTTGGCCAGTCCTGC
			CGRMV_F10	RGTKACTGGAGGCAGGACT
			CGRMV_R10	TAACTTTAGCTTCGCCCCGT
16.1 Cherry leaf roll virus (RNA1)	11	7918	CLRV_RNA1_Consensus	TTTGAAAACAAAATGGTWAAGCCCATAGTRTTCTCRAACGGCGAGTCCGTTCTACCCAAAGCCCTCATTTCTGAGGCYARGGAGGTTGCAGCCTTCCTAAAGTCCACCAGGAACCCTGCAGGTTTCTGGGTYACATTTVTTGCACAGGGTACCTCCCTGTCKGTTYCCCAAGTGGCRCTTTGTGCCATYAACGGCATCGTGTGCCGYCAGTCCGTGGARTCTCATTCCAACGGDCCGTCGGCCGTTGCCTWTTGGTCCGCTYTSMGGGCCAARCTCAGGTCCTTYTTRAAGGGYCAYGGKCGGTGGGTTACCAGCCTDCTGGCCAAATGTGCYGAGRYYTTYGAGKCSCRGGAYCTCTGCCGTTACCAGCGGCAGAGRGCTGCKTACCTCGCYAGAGGY…
			CLRV_RNA1_F1	ACCCAAAGCCCTCATTTCTGA
			CLRV_RNA1_R1	GGCACAAAGYGCCACTTGGG
			CLRV_RNA1_F2	CCTGCAGGTTTCTGGGTYAC
			CLRV_RNA1_R2	CGACGGHCCGTTGGAATGAG
			CLRV_RNA1_F3	TGTGCCGYCAGTCCGTGGART
			CLRV_RNA1_R3	CCAGHAGGCTGGTAACCCAC
			CLRV_RNA1_F4	RCTCAGGTCCTTYTTRAAGGGY
			CLRV_RNA1_R4	RGCGAGGTAMGCAGCYCTCTG
			CLRV_RNA1_F5	RGGAYCTCTGCCGTTACCAG
			CLRV_RNA1_R5	CCARCTGGGCTGCCCKCTCC
			CLRV_RNA1_F6	GAAGGAGMGGGCAGCCCAGY
			CLRV_RNA1_R6	AGGRBAGAARAGGGCCGCAA
			CLRV_RNA1_F7	GGAARCCCTCCAACCCAGAG
			CLRV_RNA1_R7	GGTGGCAGTACCCAACCTG
			CLRV_RNA1_F8	GTTGGGTACTGCCACCTGG
			CLRV_RNA1_R8	CATTAAGGAATGGAGCTGCATC
			CLRV_RNA1_F9	CAGGCTAGGAAGGAAGGCAA
			CLRV_RNA1_R9	ACGAGAGTACACGGCAATTAGA
			CLRV_RNA1_F10	GGGTCTCGGCATGGATTCAA
			CLRV_RNA1_R10	GCCTGGAGCCACTTTACGT
			CLRV_RNA1_F11	TGCAAGCTTTGAGCCACGTA
			CLRV_RNA1_R11	TCCCTCTGAACGCTGCTAAC
16.2 Cherry leaf roll virus (RNA2)	11	6360	CLRV_RNA2_Consensus	TTTGAAAACAAWATGGTKARGCCCATWGTRTTCTCGAACGGCGAGTCCGTTCTMCCMAAAGCCCTCATTTCTGAGGCYARGRWGGTTGCAGCCTTCYTRAARTCCACCAGGAACCCTGCWGGTTTCTGGGTYACNTTYMTYGCWCAGGGTACCTCCCTGWCKSYWYCCCARGTGGCRCTTTGTGCCATYAACGGCMTCGTGWGCCGYCAGWCCGTSGAAWYYCATTCYMACGGKCCGTCGGCCGWKGYYTTYTGGTCYGCTYTKCRGGCCARRCTCMGGTCCTTTYTWARGGSCCAYSGBCRGWGGGTTACCAGCCTWCTGGCCAAAWSYDCYGAGGCCTWTGAGGCYCRSGAYCTYTGCCGTTACCAGCGGCAGAGRGCTGCKTACCTCGCYMGAGGY…
			CLRV_RNA2_F1	MCCMAAAGCCCTCATTTCTGA
			CLRV_RNA2_R1	TGGCACAAAGYGCCACYTGGGR
			CLRV_RNA2_F2	ACCCTGCWGGTTTCTGGGTYAC
			CLRV_RNA2_R2	CGGCCGACGGMCCGTKRGAA
			CLRV_RNA2_F3	MTCGTGWGCCGYCAGWCCGT
			CLRV_RNA2_R3	CCAGWAGGCTGGTAACCC
			CLRV_RNA2_F4	ACGGKCCGTCGGCCGWKGYYTT
			CLRV_RNA2_R4	ACGGCARAGRTCSYGRGCCTCAWAGG
			CLRV_RNA2_F5	CCGTTACCAGCGGCAGAGRG
			CLRV_RNA2_R5	RCCTTCCAGYTGGCGCTGMG
			CLRV_RNA2_F6	KCAGCGCCARCTGGAAGGYG
			CLRV_RNA2_R6	RGTGGGAAAGGGARGRGGRGGGG
			CLRV_RNA2_F7	RACGCCTGARTTKAKTAGTAGACAC
			CLRV_RNA2_R7	SCTGTCTTTCCAGSAGTCARAC
			CLRV_RNA2_F8	ARGGGCTCCTGTYCGCTTGC
			CLRV_RNA2_R8	RTCTTCAYCYCTGGCAGAYCGGAT
			CLRV_RNA2_F9	SCTGGAAAGACAGSTGACKTGGAAGR
			CLRV_RNA2_R9	MTAGGACCGGCAWCYCCACC
			CLRV_RNA2_F10	WTGCCGGTCCTAKCYCTKWAGTGS
			CLRV_RNA2_R10	RTGTGCGTATGTATGAATCTACAA
			CLRV_RNA2_F11	DTTGTAGATTCATACATACGCACA
			CLRV_RNA2_R11	MACATAGCTAAATKAAGAACTTCAC
17 Cherry necrotic rusty mottle virus	9	8432	CNRMV_Consensus	GGGGGAGAAAAAAACAAACCAGTCTAGCACAGATTARCACAATCTGCCCTAGCTTACAGGCTTGCAAACTGCCCTTCCTACTTTCAAKTTGAAAYTAGGRAGCACAATCTACAACCCTGTAATGGCCCTTCAYACTATTACYCCWGCTGAGAGYGTTCTTGCTCAATTTTCTTCAGARGAAGCYAGCCGTATYGGATCTTCYGCTATYGCYAACTTYTCWARGCTTGARGCTGAYAATCAYAAYYTGTTTCACTAYCACTTRCCAGCCTAYGCHAARAARAAATTGTCYGCKAGAGGCTTTTATCTYTCACCTTTTTCYTATGAGACTCAYAGTCATCCTGTRAGYAAAACCATTGAGTCCCATTTAATTAATRTYAAGCTRCCYAATTATATTAGTGA…
			CNRMV_F1	GCTGCAAAYAACAAGATCCCG
			CNRMV_R1	YCGCCTTCTTCTTGAYCTGAG
			CNRMV_F2	YCTCAGRTCAAGAAGAAGGCGR
			CNRMV_R2	TCAGATGCAATGTTGAGAGTTGT
			CNRMV_F3	AATCCCACCTCAAGTCCTAGC
			CNRMV_R3	GTGCTCAACCCAATCGGCT
			CNRMV_F4	ACAGTTAAAGCAATTGCAGCCG
			CNRMV_R4	DGTTTTGTCACTTGARCTGTTGTGG
			CNRMV_F5	GGTACTGYTACCACAACAGYTCAAGTG
			CNRMV_R5	RCAAAAGCTACGTAAAGARCAGT
			CNRMV_F6	YGAACTTGAGGAAYTGGCRAGYACT
			CNRMV_R6	YCTTTGCCAATTAGCTGGAGG
			CNRMV_F7	RATTTGGGATTTTGCAATTAGC
			CNRMV_R7	MACAGGYTGYARAGCKGCTGCAC
			CNRMV_F8	AAGTTCGCAGCTTTTGATTTCT
			CNRMV_R8	TTCTTTAAGAGATGCACCGGC
			CNRMV_F9	GATAAAGAGATGATTGCCGGTGC
			CNRMV_R9	AACTTGGCCAGTTCTGCC
18 Cherry virus A	11	7383	CVA_Consensus	GAAAACGAACTGAACCACCACAACTTTACAGAGMTTYCCAACTGTAAAGAATTCACTTCCAYCAAYTTCCAAAMACTTYYAAAACTTYCAAAMACAAACAAKTGCAATGGCATTTGTGGCTAAATTTGCWGARGAAAAYTACTTCAACTCACTCCCTAGTAATGTCACTGAYGCATTTCTWAGGGATGGATTCAATGCAGARCAYAACCGTTTTGAGAYYCTCTCAARACAYTTYGCTTTYGCATTAAAACCWAGTCAGAGAAATTAYTTGAATGATTGTGGCATTCAACTAGCACCWATWGCATCCAAGACACAYCCACACCCTGTGTCAAAAAYTATTGAAAATCATCTCCTCTAYTGTGTRGTDTCMAAYATGATTTCMAAYTTCAAGTTTYTGGT…
			CVA_F1	YAAAACTTYCAAAMACAAACAAKTGCA
			CVA_R1	YTCTGCATTGAATCCATCCCT
			CVA_F2	WAGGGATGGATTCAATGCAG
			CVA_R2	WATWGGTGCTAGTTGAATGCCA
			CVA_F3	TGTGGCATTCAACTAGCACC
			CVA_R3	RCTYAAGAAAACCARAAACTTGAA
			CVA_F4	YTGGTTTTCTTRAGYATYAAGGAAR
			CVA_R4	YTGGACTRTARCGRAAAGCATCCTTGA
			CVA_F5	ATCAAGGATGCTTTYCGYTAYAGTCCA
			CVA_R5	RCAGTCAGGTTTRATGGCTC
			CVA_F6	CGARATAAGAAGGGGCCTTGG
			CVA_R6	YGCTGGBGTKGCTGCYACTCCC
			CVA_F7	RGTGGAGGCWTCAGAGGGAGT
			CVA_R7	TCGCTTGTHCCCATCACYGCAAGR
			CVA_F8	YCTGAGGATAATGTTTGGGAAY
			CVA_R8	GCTGGGAGATGTGCAGTYAG
			CVA_F9	YCCGAGACCAGTGATAGAGA
			CVA_R9	RAAYTTACCTTCTGCACCAACT
			CVA_F10	MGGCATGTCRTTGTTAACTTTTGCCA
			CVA_R10	RTAAGCYTGCTCAGCAAATGGYTCACA
			CVA_F11	RTGTGARCCATTTGCTGAGCA
			CVA_R11	TGAAGTCAAARACRACWGCTGGGCA
19.1 Citrus concave gum-associated virus (RNA1)	10	6681	CCGaV_RNA1_Consensus	MMSAAANNYWWWYYNNNNNNAAAGTTTTAAGAATTAATTAAGATARCTCATTCACAATRAAGTCTTTGTGTTGYCWGCTCATAATGTRATTTCATGCTCACCTGAGGTTTCATACCCACAACATGARATCCTGAGATTAWAGCGAGAACTCAAAATATCYAAAAATAAAGTHGTGAGATAGGATTTACAWGTGGATTCTCTATAAACAGATTGTTGTGCAAAGGTTAGCTTGCCATCCTTGGYTAAKTCATCTATGTGTGTGTCYAACTCAGCCTTTAATATCTGATGAAACACATGTGTACTCAGCATCCTGTAACTGCTAGGCACTAACTCCAAATTCAGYAGTCGATCTTTGACTTTATGACAAACATCYACAACKTTRTARGTGTCCATRTCACT…
			CCGaV_RNA1_F1	RATCCTGAGATTAWAGCGAGA
			CCGaV_RNA1_R1	MTTARCCAAGGATGGCAAGCT
			CCGaV_RNA1_F2	GTGCAAAGGTTAGCTTGCCA
			CCGaV_RNA1_R2	TGGAGTTAGTGCCTAGCAGT
			CCGaV_RNA1_F3	ACTGCTAGGCACTAACTCCA
			CCGaV_RNA1_R3	ACAGGTATGAAAATGCGATGACT
			CCGaV_RNA1_F4	AGTCATCGCATTTTCATACCTGT
			CCGaV_RNA1_R4	TTGGACATAAATGATCTAGAGTCAAGA
			CCGaV_RNA1_F5	CCAACAGGAGCTTTTYCAATTTCA
			CCGaV_RNA1_R5	CACATACTTAGAGCAAGATAGTGC
			CCGaV_RNA1_F6	TCGCTTCATCTGCAGTGTGA
			CCGaV_RNA1_R6	TGACACAGGATTTAGTCAATTGCT
			CCGaV_RNA1_F7	GAGCTAACCCAATTCTAGCCCT
			CCGaV_RNA1_R7	ACTCTTATCTGATTGAGCCTACAGA
			CCGaV_RNA1_F8	TGGAGACACAATCAACACGA
			CCGaV_RNA1_R8	TGGAACCTCTGCAATCTCTGA
			CCGaV_RNA1_F9	WACAGTTCAGAGATTGCAGA
			CCGaV_RNA1_R9	GCTGTTTGAATCAGAYATGCCAC
			CCGaV_RNA1_F10	ACAGCATGACACTGCAGACT
			CCGaV_RNA1_R10	AGCCTTCATACAATTGCTCATACA
19.2 Citrus concave gum-associated virus (RNA2)	10	2703	CCGaV_RNA2_Consensus	MMMMAARRTCCCATAACTTTTACAAGTTCAATTCTCGAGACTATAGACATCATGTTGAAGAAAATGTTCTCCAGAAGCTCTTCTAACAGGCAAAAGTTCCAGCCTARTTCACAARCTCGCAGTCCAGTTCAAGAGCCAGAAACATCCAGWGYAAAAAYYACAAAAAATGAGACAGTAGCAGGAGATGCRCTTAACAAAGCTGAAAGGCAACTGTATCAGTTCAACTTGCCWWYCAATGAACAAGGGTTTGATGAYTTAGTGAAAGAATATACTGAAGGTACCAGGTTTCAGTATGTTGCTYTGAGTGGCAAAGATGAAGAGACCTATTCTGCACGTATTAGGAGGCTTGTGACTGCAACACCAAGAATAGGTAAAGAAGCTCTGCCTCAGTCTAAGTTA…
			CCGaV_RNA2_F1	TGTGAGTRGCATTGATGTCAGCA
			CCGaV_RNA2_R1	CCACCATTCTTCTTGATTATGATCAGC
			CCGaV_RNA2_F2	TCACAAACTCTGGAAACACCT
			CCGaV_RNA2_R2	CTGATGCTGAATACCCTCCTGA
			CCGaV_RNA2_F3	CAGGAGGGTATTCAGCATCAGA
			CCGaV_RNA2_R3	ACAGCATTTAGTGTTGACCAATCA
			CCGaV_RNA2_F4	CAGGCTTTTCTTTCTTGTTCGGA
			CCGaV_RNA2_R4	TCAGGCATTCTCAGCTGTGA
			CCGaV_RNA2_F5	TCACAGCTGAGAATGCCTGA
			CCGaV_RNA2_R5	AGGAGCTACTTTCCCTGGAA
			CCGaV_RNA2_F6	TTTCCAGGGAAAGTAGCTCCT
			CCGaV_RNA2_R6	TGAGGGCCAAACAGAAGTCC
			CCGaV_RNA2_F7	TGTTTGGCCCTCAGTAGACA
			CCGaV_RNA2_R7	ATGGTGCAGGCTAGAAAGAAT
			CCGaV_RNA2_F8	TCTTTCTAGCCTGCACCATCA
			CCGaV_RNA2_R8	TGGCAAGAGATTGATCTGATGGA
			CCGaV_RNA2_F9	CTCTTGCCACATTTCTGCTAGC
			CCGaV_RNA2_R9	GGAGCAGGACCAAAATTTGCC
			CCGaV_RNA2_F10	GTGGCAAATTTTGGTCCTGCT
			CCGaV_RNA2_R10	ACTAGCCAGGATCAAGCACA
20.1 Citrus virus A (RNA1)	11	6689	CiVA_RNA1_Consensus	ANNNNNNNNNWCYCMMAMHYTTWNWNNRDKTTTTTATCAAGAATCGAATAACTWAATTATGTTRAGGCCTTTGTGCGAGTAGTRAATTAAATCTCMACTCTGTGAATTCCTTCAGTCTTGTAACCACAACAAGTTATTGCTAGGCCATATCTAGAACTAAGCATRTCYAATGTAAGTGTTGTTAGATARGGCTTACCAATYGCTTCTCTATAAACAGATTGTTGTGCAAATGTTAATCTGYCTTCTYTGGTTAAATTATCAACATGTTGRTCCAGCTCDGCTCTYAATATTTGAAGGAAAACCCCTTTATTCAAAAGTTTAWAACTCTCTGGGATATAATTGTTTTCTARCARYAAAGGTTTTAMTTTTTCTGCYACATCTATTAMTTTTATTGAGTCC…
			CiVA_RNA1_F1	TGACCGCTCGAAAACAGAAA
			CiVA_RNA1_R1	ATTCACCCATGCGGAAGAGT
			CiVA_RNA1_F2	TCCTCAATATACTCCATAACTTCCTT
			CiVA_RNA1_R2	TGAGTTTGTTAAGAGCTCTGGCA
			CiVA_RNA1_F3	TGCCAGAGCTCTTAACAAACTCA
			CiVA_RNA1_R3	AAGTCGACATGCAGCAACAG
			CiVA_RNA1_F4	RATCATATATGCTGATGCCGA
			CiVA_RNA1_R4	CAAAGCYTGGTCAGARGCTAAGTTTGC
			CiVA_RNA1_F5	YCCAGGTTGGAACATTTTTAAGA
			CiVA_RNA1_R5	RAGGAGAATGGGCATRCCAG
			CiVA_RNA1_F6	TGCCCATTCTCCTYACTTGC
			CiVA_RNA1_R6	RAACATTCATGAGTCAAATACCA
			CiVA_RNA1_F7	ACCCCTAAAGACATCTTTGACA
			CiVA_RNA1_R7	TGTCAACTGTTTGTGTTATCGAGC
			CiVA_RNA1_F8	CACAGACTCCAATGCCAATCC
			CiVA_RNA1_R8	AGACCCTACAGGCTACACTCT
			CiVA_RNA1_F9	GAAAAGAGTGTAGCCTGTAGGG
			CiVA_RNA1_R9	AAATCAGTTTTAGAAGTAGGCACAACA
			CiVA_RNA1_F10	GCTGTTGTGCCTACTTCTAAAACT
			CiVA_RNA1_R10	AGCAGTGTGATGTTGTTTGAAACA
			CiVA_RNA1_F11	TCCCCTTTAATTCCTATCTTGGACA
			CiVA_RNA1_R11	AGTAAATGGCAGAGAGAGAGAGT
20.2 Citrus virus A RNA2	11	2739	CiVA_RNA2_Consensus	ACACAWAGATCCCATAACTTTTTTGTTAAAAAGCTATCAAGACTCTAGTTCAGAAAATGTTTAAAAAGATGTTCAGGCGCGCTTCTGGYACTCCAAAACCTRTTCTACAGCAARCAACTTTACAGAATAGGCCTCAGARACAAGACWCTGATTCTARTRTTAGCAGARCTGGGAAAAATGAGCTTGTTGCTGATGAATCTYTAAARACAGCTGACAGAAAYCTTTAYAAGTTCGACCTCCCTAACAAYGAACAAGGGTTTGAYGATCTGGCAAARGARTATAGTGAAGGRACAAGATTCCAGTACGTAGCYTTAAGYGGGAAAGATGAAGAGTCATAYTCTGCAAGGRTRAGAAGGCTTGTCACATTGACACCAAGAATGAATAAAGATRCTCTGCCTT…
			CiVA_RNA2_F1	YAACTTTGAGTAAAGCTCTTGC
			CiVA_RNA2_R1	GGTTTYATYCAAACYACTGCCGACA
			CiVA_RNA2_F2	TCTTCTTCCTCACAATCTCTGAAGG
			CiVA_RNA2_R2	TCAGCATAAGTCCAAACAAGAAGG
			CiVA_RNA2_F3	TCCTTCTTGTTTGGACTTATGCTG
			CiVA_RNA2_R3	TCAAGGATTTGCTGCAGTCA
			CiVA_RNA2_F4	TGACTGCAGCAAATCCTTGA
			CiVA_RNA2_R4	TGGTGCAACATTCCCTGGAA
			CiVA_RNA2_F5	TTCCAGGGAATGTTGCACCA
			CiVA_RNA2_R5	CTGAGGGGCAGTCAACAGTT
			CiVA_RNA2_F6	TAACTGTTGACTGCCCCTCA
			CiVA_RNA2_R6	RAAACAAAGTTTCAGCTGCT
			CiVA_RNA2_F7	RATTGCMARTGAGCACATAAGCA
			CiVA_RNA2_R7	RAGTGTTTGATTAYCAGGGCT
			CiVA_RNA2_F8	TTGAAGCCCTGRTAATCAAACACTY
			CiVA_RNA2_R8	YGAGGGTAGTGGGAMAAAGA
			CiVA_RNA2_F9	YATGTCYTTCTTTKTCCCACTACCCT
			CiVA_RNA2_R9	RAGAGTTTMGAGCAGGYTGAAGACA
			CiVA_RNA2_F10	YCCACTCTTGTCTTCARCCTG
			CiVA_RNA2_R10	RTTCCTCACTAAATGYACAAAGAATY
			CiVA_RNA2_F11	YAAGAAAATCTCCTCCAGWAGT
			CiVA_RNA2_R11	AGCCAAGCAACATCTMATGGT
21 Hop stunt viroid	4	302	HSVd_Consensus	CTGGGGAATTCTCGAGTTGCCGCAHWRGGCAAGCAAAGAAAAAACAAGGCANGGRRGGRGACTTACCTGAGAAAGGAGCCCCGGGGCAACTCTTCTCAGAATCCAGCGAGAGGCGTAGGAGAGAGGGCCGCGGTGCTCTGGAGTAGAGGNCTTCTDBCTTCGAAACACCATCGATCGTCCCTTCTTCTTTTACCTTCTYCTGGCTCTTCSRRTGAGACGCGACCGGTGGCATCACCTCTCGGTTCGTCYTCCAACCTGCTTTTTGTCTATCTGAGCCTCTGCCGCGGATCCTCTCTTGAGCYNNNNNCCCT
			HSVd_F1	TGGGGAATTCTCGAGTTGCC
			HSVd_R1	CCCTCTCTCCTACGCCTCTC
			HSVd_F2	CTGAGAAAGGAGCCCCGG
			HSVd_R2	AAGAAGGGACGATCGATGGTG
			HSVd_F3	ACACCATCGATCGTCCCTTC
			HSVd_R3	CGGCAGAGGCTCAGATAGAC
			HSVd_F4	TCTTCTTTTACCTTCTYCTGGCTCT
			HSVd_R4	NRGCTCAAGAGAGGATCCGC
22 Little cherry virus 1	14	16934	LChV1_Consensus	TCCCAGCTTTGTGCCTAAGAGATATTAAATCAAAACTTTACTTTTTCGCAACTTTCCTTTHCTGCAATGGCATCTCTTTTCACCTCCGTTGTCGAATCCCCCCACTTCACCTGCATCTCACCCAACATAAAAATATCAAAAACAAAAGTTCCTACATCTGCATACCTCAAGCTGATGAAACGCGAAATTGAAAAATTTCTTGCATTGGCTGACGCTCGTTCTGCCCCWAAGATCAGCGTTCCTGTTACCGGTCCCATCACCCCCGCAGCAATGAAGACATTCTCTGAGTCTTCTGATTTTGATGACCGTCTGATCACTGCTCTCCCTCGATTTAATATCAAATTATCTAGGGAAGCTGTCCTTGACAAGCRTATGCATTTGACTAAYAAHCCTGAGAAC…
			LChV1_F1	TGGCGAATTTAGCTTTCACGA
			LChV1_R1	TGCGGATTCAAACTCCCCAA
			LChV1_F2	GCAGCAAAAATCTGACGTTGG
			LChV1_R2	AGCATTTGTACCTACGCCCA
			LChV1_F3	TGAATAAGGTTTGTGAATTGGGCG
			LChV1_R3	TTTTTACCACTTCAGAATAACTCATGT
			LChV1_F4	CTGAAGAAGTTAAGAAACTCTTGGT
			LChV1_R4	CAGTGCTTCTGTCTGACACA
			LChV1_F5	GCAGACATGAGTTATTCTGAAGTGG
			LChV1_R5	TGTCAGAAGTTTCAAGGCTTCTT
			LChV1_F6	GCACTGAAGAAACTAGTCTGATCA
			LChV1_R6	GCTGTTGTTCAGGGATATCTTGT
			LChV1_F7	TCGACTCTGACTAATGATGAACTT
			LChV1_R7	TGATCTCTACCCTCACTACGTGT
			LChV1_F8	TCCCTGAACAACAGCAAAATCA
			LChV1_R8	TCAAGTTTGTCAAAATTTAAACGACT
			LChV1_F9	TGAGGGTAGAGATCAGTTTGTTGA
			LChV1_R9	TCGTCAGTCAATTCATCTGTTAGT
			LChV1_F10	ACTAACAGATGAATTGACTGACGA
			LChV1_R10	ACCAAAGCGGAAGTCCATTCA
			LChV1_F11	GACTTCCGCTTTGGTATCGT
			LChV1_R11	GTCACTGGACCTCTTTGCCA
			LChV1_F12	CAAAGATGCATTGAATTCGTTTAATGT
			LChV1_R12	TCTCTCAGCATTTTCAACCCCA
			LChV1_F13	GGCAAAGAGGTCCAGTGACA
			LChV1_R13	AGCAGCTAAAGCATTTTGAATAGAGT
			LChV1_F14	TGGGGTTGAAAATGCTGAGAGA
			LChV1_R14	TATTAGGAGCGGCACCCCAT
23 Little cherry virus 2	15	15045	LChV2_Consensus	AGTAGGAGTATCGWWYACKYTYTSYTKWYCARRTTMYYMMCCYTTACKKRMSTSSAATNNNNNTAYMTTTCCTGYMMRWTTAMWTTTYCYWGTCCGGATTCTKCACCCTTACGGGAGTYGAATCCWTCCATYYAYYWTTTCMAGWSMYWWTTCYCWAAWAYAAWAWTWWTWWWATACTATYWWTWWYTAGTATCWTTYTYWAWTYCCCMARTTNNWMAWATWTTKTWTTWTWKYTMWTYCYKWTTGYTWMGTAAGTAAAGTGTGGTTTTAYCATYCWYTYTTACAAWMCAAYASKKWRWCWWKWWWMWSTTTWMMMYWWWAARWKTWTYWAAWWWYMTTTCCWAAWMTTWTTWWWATATWTWYWWARWSWTTWWKWTSWWKMTYWWYCTMTTYYTTCCT…
			LChV2_F1	CGCCTGGAGTTAGCTCATGT
			LChV2_R1	ACTACCCGACTCACAGGACT
			LChV2_F2	GTGGTAGTTTCTCCTAGTTCCGT
			LChV2_R2	ACACTACGAGAATGTACAAAACCC
			LChV2_F3	TGTTGGGTTTTGTACATTCTCGT
			LChV2_R3	AAGATAGAACAATAAGTAAACCGACGG
			LChV2_F4	TGCGTCCGTCGGTTTACTTA
			LChV2_R4	CCAAACGTCATACAGTCGATAAGT
			LChV2_F5	TGACGTTTGGAGAACGACTGA
			LChV2_R5	AGTTGTTTACCACCGTACCAA
			LChV2_F6	CCTTTTCACAAAATGACCAAAGGT
			LChV2_R6	AGCAAACCAAGAACCAACCA
			LChV2_F7	GGTTGGTTCTTGGTTTGCTGG
			LChV2_R7	GCATGATGGTTGTACAGACCG
			LChV2_F8	CTTGACTCCAACCGCAAACG
			LChV2_R8	TCGGTACCGTTGACAGTGAG
			LChV2_F9	CTCACTGTCAACGGTACCGA
			LChV2_R9	AGGACACTTCACCAACGGAC
			LChV2_F10	AGTGGTCCGTTGGTGAAGTG
			LChV2_R10	AGTGTTCCTAGCTAACGCAGA
			LChV2_F11	GGTGAACCGTTCGCTTTCAC
			LChV2_R11	AGCTGGACGAATCAGTTTTTCA
			LChV2_F12	TGAAAAACTGATTCGTCCAGCT
			LChV2_R12	GCGGAAGTCTTTTCAGGTTCG
			LChV2_F13	CGAACCTGAAAAGACTTCCGC
			LChV2_R13	TCGTCCACTCCTTCCAGTAGA
			LChV2_F14	ACTGGAAGGAGTGGACGATC
			LChV2_R14	TCACCGTGCTTTKCCTTGAAGA
			LChV2_F15	GCTGAAAGTGGCTAATAACTTAGT
			LChV2_R15	ACTGTTGCTGCATCCCCC
24 Nectarine stem pitting associated virus	10	4991	NSPaV_Consensus	TGCCCTGTGCTCTTCTCTCGCTCGCCTGACTAGCCCGAGAGTTCCGTGTGTGCCCGCTCTTGCCGGTTCACTTTTAGTCGCCTCCTCTTCGTCTCGTCTCTAGTGCCGATGGCAGCATACGCCCCGTCCGCATTCGAGCCCTCCTGCAGGCCTGCTTCGGCCCCTGCAGACCTCTGCCAACCTTCCACTTCTGTCTCTTGCCACCAGATCACTCCCTCCTCCCCCTCMWCYKGYTGCTCYGTCGCGTCCCGCCTGGTCTCGGCCGGACYCGYTCAGCATCCACTTTGTVTCTCATCCACCTCCGCCTCCATTTGGACCACCTCTCAGCCCCAAGAGTTCTCTCTCTACCCACACATGACMCCMWCCARCTTCCCYCACCTCYTYGCCYSCRSYKSGCYC…
			NSPaV_F1	GGTTACCACCAATGCGACAAC
			NSPaV_R1	TCTTCTTTGCCGCTTTCTTCG
			NSPaV_F2	CTGTACAGCCGAAGAAAGCG
			NSPaV_R2	GGACACCAGAAGCATCTCCC
			NSPaV_F3	GGGAGATGCTTCTGGTGTCC
			NSPaV_R3	AGCCGCGTTACTCACATAGC
			NSPaV_F4	TCGCTATGTGAGTAACGCGG
			NSPaV_R4	AATGAACGGTTCAGAGGCGA
			NSPaV_F5	CTTCGCCTCTGAACCGTTCA
			NSPaV_R5	GCCCAGCGATATCAGATTTTGC
			NSPaV_F6	ATCATCACCCTGCACACTCA
			NSPaV_R6	GAGGACGCCTTCATAACCCC
			NSPaV_F7	RACACCCTGTCCWCCTTCTC
			NSPaV_R7	WACARAAACTCAAWGGTTTTGGR
			NSPaV_F8	GGCGTCCTCCAAAGTGTGAT
			NSPaV_R8	ACGGGAATAATTTGCAGTGAAGT
			NSPaV_F9	ACTTCACTGCAAATTATTCCCGT
			NSPaV_R9	CCAGATCTTGCTTTAACGACCA
			NSPaV_F10	TTCAGTATACGTGGAATGYCAAGG
			NSPaV_R10	TCCTGARCAACCCACCCACT
25 Nectarine virus M	11	6421	NeVM_Consensus	TGCCCTGTGCTCTTCTCTCGCTCGCCTGACTAGCCCGAGAGTTCCGTGTGTGCCCGCTCTTGCCGGTTCACTTTTAGTCGCCTCCTCTTCGTCTCGTCTCTAGTGCCGATGGCAGCATACGCCCCGTCCGCATTCGAGCCCTCCTGCAGGCCTGCTTCGGCCCCTGCAGACCTCTGCCAACCTTCCACTTCTGTCTCTTGCCACCAGATCACTCCCTCCTCCCCCTCMWCYKGYTGCTCYGTCGCGTCCCGCCTGGTCTCGGCCGGACYCGYTCAGCATCCACTTTGTVTCTCATCCACCTCCGCCTCCATTTGGACCACCTCTCAGCCCCAAGAGTTCTCTCTCTACCCACACATGACMCCMWCCARCTTCCCYCACCTCYTYGCCYSCRSYKSGCYC…
			NeVM_F1	GCTCTTGCCGGTTCACTTTT
			NeVM_R1	CAGAGGTCTGCAGGGGCC
			NeVM_F2	CAGACCTCTGCCAACCTTCC
			NeVM_R2	BACAAAGTGGATGCTGARCG
			NeVM_F3	KGYTGCTCYGTCGCGTCCCG
			NeVM_R3	KGTCATGTGTGGGTAGAGAGAG
			NeVM_F4	CCTCTCAGCCCCAAGAGTTC
			NeVM_R4	CCACCGCCAACCAACCTT
			NeVM_F5	TTGGTTGGCGGTGGACTC
			NeVM_R5	GGGTACTGRCGWAGCGAGTC
			NeVM_F6	GTTTTGGCCGCTCTCGCC
			NeVM_R6	CAGGAAAGGGTGGTGCCT
			NeVM_F7	CTGATGATCGCCGAAGACGA
			NeVM_R7	TGGTAGGAGACGGTGGCTAG
			NeVM_F8	CCTAGCCACCGTCTCCTACC
			NeVM_R8	CCTATTCTGGCGACGACCTC
			NeVM_F9	GAGGTCGTCGCCAGAATAGG
			NeVM_R9	GGATCTTCAGGGAGGGACCT
			NeVM_F10	TSCTCCACAGCTCCCGCAAT
			NeVM_R10	TGGAATGATTCATAGAGTGCAGGG
			NeVM_F11	TCTGCTCCCCTGCACTCTAT
			NeVM_R11	CTTGCCATGGATTGGGTGAC
26 Peach associated luteovirus	7	5819	PaLV_Consensus	GTGAAGATCGGCGGWTCTTCCAGAAGTAGCTTTGCTCCCTTGTCAGCTGTTTCGTCTTCAGTCTCAAGGNTMAAYTCCGCTGGTGRTTACTYTGACAGGTRYCAYCYYTATCTTTAAATATGWTGTTYGAYASTTTGATWTAYGCGTCTGCWAAAGTAGTTAARGATTTYGTGTCATACCTATACWCCAACCTTAAGTTTGTATATAAGTCACTTAAGGCTTGGTTGTTAAAGTTGCAGGGTAAGTTTATCCAGCATGATTCGTTCGTGGACATGGTTTATGGGTTCATGGACGATGTGGAGGARTTCGAGTGGGARGCKCAGATWGATTATCATGAYGCCCACTTGCARTTGGCRTTGGCTCARCAAAAATTGGAGTCAATGCARAATGCCAARGGAC…
			PaLV_F1	AGGGAAAAGGAAAGAAAGGAAAGA
			PaLV_R1	TCGGTTTCCTCCTGAAGCAC
			PaLV_F2	TGGTCAACGTACARTCTGGAGGA
			PaLV_R2	RAGGTCGTCCACTGTAAAAG
			PaLV_F3	GTGCTTCAGGAGGAAACCGA
			PaLV_R3	CTGTGAAAGGTTGGGTCCGA
			PaLV_F4	RTTCGGACCCAACCTTTCAC
			PaLV_R4	CTWGTGGTGCTGGACGCGTA
			PaLV_F5	ACTGTCAAGTATGTCTCGTACGC
			PaLV_R5	YTTTGACACAGGGAAGGATATAATC
			PaLV_F6	GGGGCATTCGCTATCGAGAT
			PaLV_R6	GGGGTGCCAGAGGAGTCC
			PaLV_F7	ACCCCACTTCGGAGGATCAA
			PaLV_R7	GCGTCTACCTAGCATGGTCC
27 Peach chlorotic leaf spot virus	9	7466	PCLSV_Consensus	GGGATACTGAACAAGTGTACACTCAAGACGTGAGTAAACAGATTGACGTAACGCCTCAATCGCGATCAAGGATCTTCATCATTTGATGAAACAAAGTAACTGAARCAAYCAAGGAAAGYAAGGYRARRAYRCRRYTTGCCYRRYRACTATGGCYTTCTCATACAGAACGCCACAGGAAGAGCTTTTRAATAGGTTACCCCARGCWCARCARGARATYTTGGGTAAATTCCAATTTGAAAGAATTGAAAARGAGGAGGARAAGAAGGTGGCCAACTTTTCCTACTTTTTGCCAGAGAAAACYCGTGAATGGTTCACCAAATCTGGTGTRTAYCTTTCRCCTTTTGCCTATGAGACACAYTCTCAYCCRGGCTGYAAAACTCTGGAGAACCACCTTTTATT…
			PCLSV_F1	RGGGTCATTGGTCAGTGAYA
			PCLSV_R1	YTCCGCYAGRAARGCCCTCAR
			PCLSV_F2	GAGGATGGCCGCAACTYTGA
			PCLSV_R2	TTGCGAAGATGGACTCCAGT
			PCLSV_F3	GACAGGGGGAACAGTGGAAC
			PCLSV_R3	CTGMAGCACTGTGGGATYCCC
			PCLSV_F4	RTCCAAGGAACATCAGAGCA
			PCLSV_R4	TGTGGTCCGRAAAAGCTTGA
			PCLSV_F5	TGATCAAGCTTTTYCGGACCACA
			PCLSV_R5	WCCAATYGTCTTRAGTTTGACCA
			PCLSV_F6	ACCCTTACCTTTAGGCARATATGY
			PCLSV_R6	YTCGGGATAYTTGTTRCCCACCTC
			PCLSV_F7	YAARACAATGCCDGAGGTGGG
			PCLSV_R7	RCGCCGATTGAGGTTAGTAAC
			PCLSV_F8	AACAARTATCCCGARCTCATGTTTGAC
			PCLSV_R8	TGCAAATTCAGTYTGTAAAAGRCGCCG
			PCLSV_F9	RACTGAATTTGCAAARAGTGAR
			PCLSV_R9	ACTCATTCACGGGTTCTTGAGT
28 Peach latent mosaic viroid	4	337	PLMVd_Consensus	ACASYCAWAAGTTTCGYCGYATCYCARCGRCTCRTCAGTGGGCTWAGCCCAGACTTWTGAGAGARTRRWKACCTCTCAGCCCCTCCACCTTGGGGTGCCCTAKYCGRRRCACNGCNNNKTYYCGATRGAAAGGCTAAGMACSTCGCAATGASGTAAGGTGGGACTTTTCCTTCKGGAACCRAGCGGTYGGTTCCGAGGGGRGTGTGATCCAGGTACCGCCGTAGAAACTGGATTACGACGYCTACCCGGGATTCAAACCCGGYCCCYYCCAGARGTGNWTYYKRRDNRAARRKNCTGYGCTWAGCRCACTGAYGAGTYYCTGMRATGRRACGAAACTCTTYWHRARCYTTTGTTC
			PLMVd_F1	RCGRCTCRTCAGTGGGCTWAGC
			PLMVd_R1	STCATTGCGASGTKCTTAGCCTTT
			PLMVd_F2	RRWKACCTCTCAGCCCCTCC
			PLMVd_R2	RACCGCTYGGTTCCMGAAGGA
			PLMVd_F3	TCGCAATGASGTAAGGTGGGACT
			PLMVd_R3	GGGRCCGGGTTTGAATCCC
			PLMVd_F4	ATCCAGGTACCGCCGTAGAA
			PLMVd_R4	RAAGAGTTTCGTYYCATYKCAGRRACT
29.1 Pear alphapartitivirus (RNA1)	13	1945	PAPV_RNA1_Consensus	GTCAAATTTATCCGAATTTTGATATTCCTTCACTTTCGGTTTTATAAAACTAATCAAATTTTAGCCCCAATAGAATTATTCTGTTACCAAACACACAATGCGAAACACTGTTGTAGTTGGAAATATTCCAACACTTGCCAGACCGCTTCATGGGAATCCAGATCCTGGATCAAACCCTGCGTACGGCGAAACAGTTGATCACGCTCTCAGGCGATATCTTTCTCCTGAAGAATTCGATACCGTTGTCCATGGCTTTAGACGCTCACCCTGGAATCAAGACGCACTTAATGATGACATTGCTAAATTAAACAGCTTAGAACATCACGTCCCCAAGGATGAACATTACTATCGTGCCATAGAACACGTCCGAAAGCTCTTCTCCCCCGAGAAGAAACTTAG…
			PAPV_RNA1_F1	ATTCCAACACTTGCCAGACC
			PAPV_RNA1_R1	AACGGTATCGAATTCTTCAGGAGA
			PAPV_RNA1_F2	TCTCAGGCGATATCTTTCTCCTG
			PAPV_RNA1_R2	CATCCTTGGGGACGTGATGT
			PAPV_RNA1_F3	TCACCCTGGAATCAAGACGC
			PAPV_RNA1_R3	GGGGAGAAGAGCTTTCGGAC
			PAPV_RNA1_F4	GAACATCACGTCCCCAAGGA
			PAPV_RNA1_R4	TGGAGGACAATTGCCATGGG
			PAPV_RNA1_F5	ATTTTGCAGACCTCCGCCA
			PAPV_RNA1_R5	CTCAGTGGCTGTGTGTCCTT
			PAPV_RNA1_F6	CAACATAGGCGCCCCTTTTG
			PAPV_RNA1_R6	AGAGGTATGCCGTGTGCTTC
			PAPV_RNA1_F7	AAGGACACACAGCCACTGAG
			PAPV_RNA1_R7	ACGGTTGATGAGAAACATTTCAT
			PAPV_RNA1_F8	CGAAAATGGCTACCATCCAACA
			PAPV_RNA1_R8	CCATCTGGGAGGATCAATGGAG
			PAPV_RNA1_F9	TCCTCCCAGATGGACAGGTT
			PAPV_RNA1_R9	ACCCATTCGAGATAGGATAGTGA
			PAPV_RNA1_F10	TCTCGACTCAATGTATAACTGTGTCA
			PAPV_RNA1_R10	TGTGCAAGAAGTAGGAAGATGGA
			PAPV_RNA1_F11	TCCATCTTCCTACTTCTTGCACA
			PAPV_RNA1_R11	GGGAGAACTTCGCTCTTCCG
			PAPV_RNA1_F12	TTCACCACTTATGCACAGCA
			PAPV_RNA1_R12	ACGCTTAGGCATAGTACCGTG
			PAPV_RNA1_F13	CGTAACCACGGTACTATGCCT
			PAPV_RNA1_R13	TCGCATATGCTACGCCGATT
29.2 Pear alphapartitivirus (RNA2)	18	1788	PAPV_RNA2_Consensus	GTCAAATTCTACCGGAGTTTGCATAACTAACACATTTCGGTCTTATAAAACTAAAGAATTTTAGTCCCAGCAGATTTATTTCTACTCCCCACTTTCACAATGTCAAAGAAAACTGACCAACTATCACAAGTCAAAGACCTCATTCGAGGCAAAGGNNTTGAAGAAGAATTTCTTAAGGCGTCTGGCCTTGACTCATTAGATGAGCTTGACCCCAAAAACTTTTCCGAGTTTAAGGATCAAATCCCTCAAATGATAATGAAGCCAACCACTTCCGCCGCTCCTGTACCCCACAAAGCACTCCCTAAAAGTGCTGCTGATGCAACAACTGGATTCACCCCCAGAAGTGCTTCTGATATGCTTAGGCCCTATGTCGGTCTAAAGATTAATTACAGGTCTAGA…
			PAPV_RNA2_F1	ACTCCCCACTTTCACAATGTCA
			PAPV_RNA2_R1	TTTTGGGGTCAAGCTCATCT
			PAPV_RNA2_F2	GCGTCTGGCCTTGACTCATT
			PAPV_RNA2_R2	GTGCTTTGTGGGGTACAGGA
			PAPV_RNA2_F3	ATGAAGCCAACCACTTCCGC
			PAPV_RNA2_R3	GACCGACATAGGGCCTAAGC
			PAPV_RNA2_F4	GCTTAGGCCCTATGTCGGTC
			PAPV_RNA2_R4	TCAACAAGCAGGCTATTGATTTGA
			PAPV_RNA2_F5	TCGTTCATCAAATCAATAGCCTGC
			PAPV_RNA2_R5	CGGAGGCACTGGATCCAAAA
			PAPV_RNA2_F6	CGGGCTTGTCCTGACTATCA
			PAPV_RNA2_R6	GACATTGAGCGTTTGGTGCG
			PAPV_RNA2_F7	TTTTGGATCCAGTGCCTCCG
			PAPV_RNA2_R7	AGATCCACAAGAGGGCCAGA
			PAPV_RNA2_F8	TTCTTGACGCATTCCCTCCC
			PAPV_RNA2_R8	CATGGGGAGGGAAGGGAAAA
			PAPV_RNA2_F9	AGACTCTGTGCTGTTCCCAG
			PAPV_RNA2_R9	TAGGGAGGACGTGAGACTGG
			PAPV_RNA2_F10	CTGGGATCTTCGCCCTTCTG
			PAPV_RNA2_R10	AAATAGTTGCAGCTGCGGC
			PAPV_RNA2_F11	GACCAACAGGCCGTTTTTCC
			PAPV_RNA2_R11	ACGAGGCTCCATCTTTCAGC
			PAPV_RNA2_F12	GCTGAAAGATGGAGCCTCGT
			PAPV_RNA2_R12	ATCATCTTGAGCCGTGGGAG
			PAPV_RNA2_F13	CCAGTACCCCTGTGAAGCAG
			PAPV_RNA2_R13	AGCTGACGGTTGATGTGGAG
			PAPV_RNA2_F14	CTCCCACGGCTCAAGATGAT
			PAPV_RNA2_R14	CCAAAGTGCCGGATCCTTCA
			PAPV_RNA2_F15	TGAAGGATCCGGCACTTTGG
			PAPV_RNA2_R15	GGCAGCACTATCAGCAGAGT
			PAPV_RNA2_F16	AATATTGCACGCCCCCTACC
			PAPV_RNA2_R16	CAGCCATAGCCTCAGAGAGC
			PAPV_RNA2_F17	CCAGTTCCCATTCGCCATCA
			PAPV_RNA2_R17	GCCAAAAATGGGTGAGTGGG
			PAPV_RNA2_F18	CCCACTCACCCATTTTTGGC
			PAPV_RNA2_R18	GGCCTCGAATGATCTCACGA
30 Pear blister canker viroid	4	315	PBCVd_Consensus	CCYTTYCCTGAGGTTCCTGTGGTGCTCCCCTGACCTGCGTTCCAAAAAGCRAAAAAAGTGAGAGGCCCTAGGGGCTTCTCGGCTCGTCGTCGACGAAGGGTCTAGAAGCCTGGNSGCTGGCNGGAGCGCGCGGCTGTGAGTAATYGCTCCTYTGGAGAAGAAAACCAGCGTTGCTTCYCGCCTSWKCCTCGTCTTCTGTCCCGCTAGTCGAGCGGACAACCCGAGCACCGCCGAAGGCCTTTTTTCTTTTATAGCAGCTTGGCTTCGCGGCGAGGGTGGAAGTTTACCGCGGACYCCYGRRAGGAGGCCCTCGGGTCC
			PBCVd_F1	GAGGTTCCTGTGGTGCTCC
			PBCVd_R1	ATTACTCACAGCCGCGCG
			PBCVd_F2	CGACGAAGGGTCTAGAAGCC
			PBCVd_R2	TCGACTAGCGGGACAGAAGA
			PBCVd_F3	GGAGAAGAAAACCAGCGTTGC
			PBCVd_R3	GGTAAACTTCCACCCTCGCC
			PBCVd_F4	TCTTCTGTCCCGCTAGTCGA
			PBCVd_R4	GGACCCGAGGGCCTCCTYYCR
31 Plum bark necrosis stem pitting-associated virus	12	14214	PBNSPaV_Consensus	GNNTTTTCTCTTACGGACTAGCGCCTGCGAGATAAATCCAAACAAAACAAACTTTCCTTCTCTCWACTTTCCCAYTGYAMTTTTATCYTGAAGCTATCTGTACTTCTTAAAGAYYTTGCTCTTWTACCCCCTTCTACTTTCCGTGTTAYTTATWMWAGTWTCTTYTTCWYTTACTTTTKMTCTKWMRMKWCTYYWTHYYMCTYYTSYTTTCCRWGTYNRTATWWAGTYGTRYTYWYMYYWCTYYTCTTTTMWKTTWNWCACCTTTAGTTACYTKSTMYTTYCCTWTTGTATGAGAGTCGGAAAATGAAAAAATCMCGTCCTRCCYTMGGSAATAARACTTWYGTMGAAAAAYTTTCCSTAGGAAAGAAAGAAATAGCTARRGCTGCYTCTCGYCCYYCT…
			PBNSPaV_F1	CTTTTCCATCCAACKGGWAGCCC
			PBNSPaV_R1	AGATTTAACTTTCTCAGCATARGTGGA
			PBNSPaV_F2	YACTGTGACYWCTGTKAATCCTGT
			PBNSPaV_R2	ACGCACAACAAYAGGTAGGC
			PBNSPaV_F3	TGTTGTGCGTCAGCTWGACA
			PBNSPaV_R3	ACGATGRTTGCCACCAACGT
			PBNSPaV_F4	ACGTTGGTGGCAAYCATCGT
			PBNSPaV_R4	CCCCATCATCATAACTYTGACACAA
			PBNSPaV_F5	CCAACCTGAGGACTTTGACCA
			PBNSPaV_R5	MCCAACRGCGTTYAAAGTWAGSACT
			PBNSPaV_F6	CCTGCCCATGCWGAYRATGAGGC
			PBNSPaV_R6	GGTCCCARACCAAARCGYACC
			PBNSPaV_F7	KCAAGTTTGCARAAYATMATAATGW
			PBNSPaV_R7	YCTYAATCTCGMCTCAAAAGTTGT
			PBNSPaV_F8	RATTTCSACWACAACTTTTGAGKCGA
			PBNSPaV_R8	YCTGAAAAGTGARTTGGGCGTG
			PBNSPaV_F9	TGGTTGGAAGTRGCTGCTGC
			PBNSPaV_R9	ACAGARCCTTCAAAACTCTCCCC
			PBNSPaV_F10	GTCACGCCCAAYTCACTTTTCA
			PBNSPaV_R10	TGGACTCCCAAYAGAATATACTAGA
			PBNSPaV_F11	RGGGGAGAGTTTTGAAGGYTCTGT
			PBNSPaV_R11	MGTYAACTCGAAATTCAGATCAGC
			PBNSPaV_F12	GCTGATCTGAATTTCGAGTTRAC
			PBNSPaV_R12	RACAGTATTTGTGTTGTGGT
32.1 Prune dwarf virus (RNA1)	13	3374	PDV_RNA1_Consensus	WWMNATCATGACTTCTTCYGAGATYACTGCTGCCAATGTCCATGAACTTTTGGTTAAAGTTCTGGAAAAGCAATGCGCYGAYGAGACYACTACCGTCGGTAAGRCTTTCTCTGAGAAAGCRAAACAGTCTTTGAAYAAGACATTCGGACTAMAYGATGAGTCCAAGCAACTGAAGATTTCTTTTGATTTGACVGCTGAACAGCAGRCGTTACTCAARAGACATTTTCCGGGTCGATCGGTGATTTTYTCAAATTCATCGAGTTCCTCWCACAGTTTYGCGGCGGCTCACCGCYTRYTRGAGACAGAYTTTATWTACCAGTGTTTTGGTAACACTGATGAAACWATACTTGATTTRGGTGGAAATTATATTTCTCACCTRAAACAAAGGAGGTACAACGT…
			PDV_RNA1_F1	AGTTCTGGAAAAGCAATGCGC
			PDV_RNA1_R1	ATCTTCAGTTGCTTGGACTCA
			PDV_RNA1_F2	ACAGTCTTTGAAYAAGACATTCGGA
			PDV_RNA1_R2	ARAAAATCACCGATCGACCCG
			PDV_RNA1_F3	ATTTTCCGGGTCGATCGGTG
			PDV_RNA1_R3	WGTTTCATCAGTGTTACCAAAACA
			PDV_RNA1_F4	CAGTTTYGCGGCGGCTCAC
			PDV_RNA1_R4	YACGTTGTACCTCCTTTGTT
			PDV_RNA1_F5	TGGTAACACTGATGAAACWATACTTGA
			PDV_RNA1_R5	CGCTCAGTATGGCGGGCRCA
			PDV_RNA1_F6	RAAACAAAGGAGGTACAACGT
			PDV_RNA1_R6	RTGAACTTCATCAGGTCTRCTRGTCT
			PDV_RNA1_F7	TCTCATGCARTACACTACCTACAAGAC
			PDV_RNA1_R7	GGTAAATCYGAAGTGGAATGGATTGCC
			PDV_RNA1_F8	DCCGATGAAGTHRTACCAGATTGCA
			PDV_RNA1_R8	YTTCTTCCACCTGCAATGTTC
			PDV_RNA1_F9	KGAACATTGCAGGTGGAAGA
			PDV_RNA1_R9	AGCTTTGGGACCADYTTGGCGA
			PDV_RNA1_F10	YTCGCCAARHTGGTCCCAAAGC
			PDV_RNA1_R10	ATTCTCTGAGAGATCGYACGCA
			PDV_RNA1_F11	TGGGATGATGCCGGAAATGT
			PDV_RNA1_R11	TCTTCAAAGCYTTTTCCAGTGAAGGT
			PDV_RNA1_F12	ACCTTCACTGGAAAARGCTTTGAAGA
			PDV_RNA1_R12	TCATCTCCAACCATRGAGGCAA
			PDV_RNA1_F13	HAAGTCTATTGCCTCYATGGT
			PDV_RNA1_R13	ATGAACCTRCTTTTVACTAACTGGGA
32.2 Prune dwarf virus (RNA2)	12	2593	PDV_RNA2_Consensus	GCTCTTSBKDTYWYRHGVKYGKKKKTKYNNDTAWWDAAAATGGATTCCCTWCTTGAGTTTTTGCTACCNNNRYRKRAWGAAGATGCRATTGAATTGGTTGATACYAATTCARTTAAGMCTAGYTTCAGTTTGTCTGAYTCTAGTGGGGATGTTTCYCCTATTTRYAGGTCRTTRTGYMARTTYTTYGGATTTCTTATGATCCGAGATACTGTTGTYAGACCTGACAMATTTWCTGGTGAGTTCATAACGYTDCCTTTCGTTATWGATCGGTTGAGAATGACATTCGATTTRGARGATGATTATDCCTTCYMTGWGGATGATTRTTCATACGATCTRGAACTTACYGATGCTCARCTTGATTATGYTGAAGTTCTTCAACAACAGAAAGATTTYTTTTCA…
			PDV_RNA2_F1	TCGGTTGAGAATGACATTCGA
			PDV_RNA2_R1	ATCTTTCTGTTGTTGAAGAACTTCA
			PDV_RNA2_F2	YTGAAGTTCTTCAACAACAGAAAGA
			PDV_RNA2_R2	CCGRAATTTCATCGGGTATTTTYA
			PDV_RNA2_F3	TCCCTTGATAGTGAAGATCCTTCT
			PDV_RNA2_R3	TCGACGTCATCACTAACAATTTGT
			PDV_RNA2_F4	GATGACGTCGARGAGCAAGTCG
			PDV_RNA2_R4	TGTTGCCAGGAATYTAGGGGTAAGA
			PDV_RNA2_F5	YGTTTGTGTGGAAGTWAAATWYCCCA
			PDV_RNA2_R5	RCTGATGAGTTTATCAAAMCCATCA
			PDV_RNA2_F6	YATTTTCTTRGCRGCAGCAACTCGK
			PDV_RNA2_R6	TCCAGAAWCGCACCGAATCA
			PDV_RNA2_F7	TGATTCGGTGCGWTTCTGGAA
			PDV_RNA2_R7	CCAGGTATTAACAAATTCCTGAGGG
			PDV_RNA2_F8	TKAGGTTGGGAGTCCCTCAG
			PDV_RNA2_R8	ACAAGCATCTCCYGTTCTTCTCTGGT
			PDV_RNA2_F9	CAYATTTCTGATGCCTCTGGGT
			PDV_RNA2_R9	RATCATAAACGTAACAAAGGGC
			PDV_RNA2_F10	YACTCTYGCRGCCCTTTGTTACGT
			PDV_RNA2_R10	TGTTCAAAACTTCTGTCCAATTCGG
			PDV_RNA2_F11	AAACGTTGCTATGGTGGTTGC
			PDV_RNA2_R11	TGTGGAAATTTTGCTTCGAAATTGA
			PDV_RNA2_F12	TCTACTTTGTTCAATTTCGAAGCA
			PDV_RNA2_R12	TGGGTTCGGTACTGCAACAA
32.3 Prune dwarf virus (RNA3)	8	2129	PDV_RNA3_Consensus	TGNRRWTTWWYYYVKTTATTCGTGCTAAGCTGTGGAAGTTGACAGACRTGCGGTTCTCTATAAACCCTCAAGAAATTGAGTTACTGCAAGGTTTCTTGCAAAGTGTGAAGAAGACAAATTNGTGACGTTYGAGATTTATCTCACTAATCARRTTTGTTYYTATTCATTAACCTCTTTKATYTYATYGAGTGAAACAATTCGGTTGTAGATTTATCTCCTGAATTGAATATGGCDTTCTCTGGTGTWTCCAGGACCATTACCGGRCAGAYGTCCGAAGCCAATGCCAGTTCGGCATTTGAAGTTTCCGCTGAAGATTGGAATAAAATACTCAGCGARGTGGATGAYTTYTATTCCCAAACYATGATGAAGAAYCTYCCAACTAAGAAATGTTTTTCTTTA…
			PDV_RNA3_F1	ACGATTGGTTAACTCACTTTGTGA
			PDV_RNA3_R1	TCGGGTAGTAGGCTTTCCAGA
			PDV_RNA3_F2	TGGAAAGCCTACTACCCGATC
			PDV_RNA3_R2	CCGTGAAGCATCCACTCGG
			PDV_RNA3_F3	YGGAAGCTCGAAGTCTRTTTCCG
			PDV_RNA3_R3	HACACCGGAAGCRGTCGAAT
			PDV_RNA3_F4	RAGTTTTTCCGGTATGATATCTCG
			PDV_RNA3_R4	ACAATTCCGTAYACCTTGGTATCA
			PDV_RNA3_F5	YTGATACCAAGGTRTACGGAATTGT
			PDV_RNA3_R5	TCGCTGTGAACTTCCTACGT
			PDV_RNA3_F6	GCGCCYAATCCCCTACAACG
			PDV_RNA3_R6	TTTWATGACAAACCAGAGATCATCT
			PDV_RNA3_F7	CAGATGATCTCTGGTTTGTCATWA
			PDV_RNA3_R7	CAGCGTATAAMACTGAATCAGGGA
			PDV_RNA3_F8	TACCTCCAACACTCGATGCC
			PDV_RNA3_R8	RAYGGATCATATAGTCATCCAMKRACT
33.1 Prunus necrotic ringspot virus (RNA1)	12	3332	PNRSV_RNA1_Consensus	GKTTTTWRKTYSKKGKTTGAACTATTTATCATGGATCCAGAATCTCTRTCACAGTTGCTTGTTTCTACCTTACAGAAACAATGCGCTGATGAAACCTCGACAGTGGGGAAGGTATTCTCCGAGAGAGGTGTAGCTCTGGTTGAGCGATCTATTCCGAAGGCCGAAGGTGAACGACTTAATATAAGTTTTGCCCTGAGTGCCGAGCAGAAGTCATTGTTGTCTCGAAATTTTCCCGGTAGAGACATACATTTTGCACAACGAGACTCTTCGAGTCATAGTTTTGCAGCAGCTCATAGGTTGTTAGAAACCGATTATATTTATAAGTGCTTCGGCACGACTGAAGAGGCGGTGATTGATCTTGGGGGAAATTTCGTTTCTCACATAAAGCAGAAAAGGTAT…
			PNRSV_RNA1_F1	TCTCCGAGAGAGGTGTAGCT
			PNRSV_RNA1_R1	CCGGGAAAATTTCGAGACAACA
			PNRSV_RNA1_F2	TAAGTTTTGCCCTGAGTGCC
			PNRSV_RNA1_R2	ACAACCTATGAGCTGCTGCA
			PNRSV_RNA1_F3	TGCACAACGAGACTCTTCGA
			PNRSV_RNA1_R3	GTGAGAAACGAAATTTCCCCCA
			PNRSV_RNA1_F4	ACTGAAGAGGCGGTGATTGA
			PNRSV_RNA1_R4	CGTTCGGTAAATCTGGCACC
			PNRSV_RNA1_F5	CGCGATGGTGCCAGATTTAC
			PNRSV_RNA1_R5	CATCACATAGTCGGCCCGTC
			PNRSV_RNA1_F6	GGAGGAAAGACATGAGGCAGA
			PNRSV_RNA1_R6	GTCAATGCAGCACAAAGATCTGT
			PNRSV_RNA1_F7	GTTTACGCGGCTGCTAGTCT
			PNRSV_RNA1_R7	ATCACCTTTTCGTCAGCCGA
			PNRSV_RNA1_F8	AGGACCATTTAGTGTCGGCTG
			PNRSV_RNA1_R8	TGGTGTTTGCTGTCTTCACG
			PNRSV_RNA1_F9	CGAAGGAACGTGAAGACAGC
			PNRSV_RNA1_R9	TCAGTGTGTGTTTCTCCGCC
			PNRSV_RNA1_F10	TGTCAGTCAAATCGACCGGG
			PNRSV_RNA1_R10	GTTTTCCCTTGTGCCTCAGC
			PNRSV_RNA1_F11	GCTGAGGCACAAGGGAAAAC
			PNRSV_RNA1_R11	TCGAGACAGAGCTACCAAACT
			PNRSV_RNA1_F12	CCGTTGATGGGTCCTTGTCA
			PNRSV_RNA1_R12	ACTAACATCTCTGATTGCCTTAGC
33.2 Prunus necrotic ringspot virus (RNA2)	12	2591	PNRSV_RNA2_Consensus	GGTTTTTGTACTCGTGGTTGAGTTACAATGAATCCTCTAAATCAGCTATTGTCACATGGGTGTTCTGCTATTTCCTCAGCTTTACATRGAGATGTTGCTTACACCCAGATTTCTGATGAGTGTTTTGATTCTCATTTCACTCAGATTTCCACCGAATACTTTCTTACTACTTCCGCTAGGAAATTGTTTGAAGCGTACATGGTGACGATGTTTCTTAAGAAGCATATGAGTTATGTCTTCGAGGACTTTATAGGATCCGAGATGGGTCCGTATGTCCAGACCAGATGGCGGATCGTTTTTGATCTGGACGAGGTCGAAGAAGAATATGTCTACAAACCCGAYTTCTATCATTACGATGTTTATGATTACGAAATGGGTGTGGATATACCTGCATCGATA…
			PNRSV_RNA2_F1	CTCTAAATCAGCTATTGTCACATGGG
			PNRSV_RNA2_R1	CGGTGGAAATCTGAGTGAAATGA
			PNRSV_RNA2_F2	GAGATGTTGCTTACACCCAGA
			PNRSV_RNA2_R2	ACATCGTCACCATGTACGCT
			PNRSV_RNA2_F3	AGCGTACATGGTGACGATGT
			PNRSV_RNA2_R3	CTTCGACCTCGTCCAGATCA
			PNRSV_RNA2_F4	ACCAGATGGCGGATCGTTTT
			PNRSV_RNA2_R4	TCGTCCATTATCGATGCAGGT
			PNRSV_RNA2_F5	TGGGTGTGGATATACCTGCA
			PNRSV_RNA2_R5	GAAGACGTCGCTGCTTGGTA
			PNRSV_RNA2_F6	AGTGACGTGTCGCAATTGTG
			PNRSV_RNA2_R6	TTGATGGTATCGTGAGGGGC
			PNRSV_RNA2_F7	YATAGCTTCAGGAGACGATAG
			PNRSV_RNA2_R7	CACACAAAWGGTTGGTTATGTGGA
			PNRSV_RNA2_F8	CACGTTGTTCAATTTTGAAGCGA
			PNRSV_RNA2_R8	ATATTCAACTTTAAAGCATTCGGAAC
			PNRSV_RNA2_F9	AGTGGKGGAAAGAAGGTTCTGGC
			PNRSV_RNA2_R9	AGTACCAAATYAAATCCAACCAGG
			PNRSV_RNA2_F10	TGCTTGGTATAAMTCCTGGTTGGA
			PNRSV_RNA2_R10	MCAACATCGCACCTTCTTGG
			PNRSV_RNA2_F11	TCAGCCATAGGTATTTRAGAAGAC
			PNRSV_RNA2_R11	CATCGCTTCCARATCTTTGGA
			PNRSV_RNA2_F12	AGTCCTTGTTTGGTATCACTTCCA
			PNRSV_RNA2_R12	YACTCTTCGGAGGTCTAGA
33.3 Prunus necrotic ringspot virus (RNA3)	9	1957	PNRSV_RNA3_Consensus	KTTTWWMCWAWWTGAAATCGTAACATCCAKYAATTGGTTGATTTCWCTTTTRCTTGACTAGGTACCMWTKRAAMSRRWWWNNNNNARKNCYWWTTYYYYWAGTAACATNCCCYTTGTGGGTTTAGAGATTGTTGGTTGTCTATTCGTAATTCCACTWGTTGGTTGAATAGTGTTTCAGTATGGCCGRTGTCAGTAAAANACCCCTCCACTAGTGATTTYTCAGTAGTGGAGTGTTCTATGGACGAAATGAGCCAGATATCAGAGGATYTGCAYAAACTYATGCTRTCCGATGAGATGARGGCGTTACCAACGAAAGGTTGTCAYATCCTGCATTTRGTTAACCTCCCGAAATCCAATRTAYTRAGATTAGCGAGTAAGGARCAGAAAGGTTTCCTCTCS…
			PNRSV_RNA3_F1	YAATGGTTTGCCGAATTTGC
			PNRSV_RNA3_R1	KTCGGGTTATTCGCRGCCCT
			PNRSV_RNA3_F2	CACTCAGGGCTCAACARAGG
			PNRSV_RNA3_R2	CGGTCCARGTGGTCTTCACGA
			PNRSV_RNA3_F3	GACCRCAACCGGTCGTGAAGA
			PNRSV_RNA3_R3	RCTCAAGTACTTCACTGCCTC
			PNRSV_RNA3_F4	GRGGTCCGAATGTGCCTCCC
			PNRSV_RNA3_R4	ACTGAGGGARAGTGGTCGTG
			PNRSV_RNA3_F5	DGAGGCAGTGAAGTACTTGAGY
			PNRSV_RNA3_R5	BATCCCAATCCAACCATTCG
			PNRSV_RNA3_F6	AGTTCGAATGGTTGGATTGGGA
			PNRSV_RNA3_R6	AGGTTCGAACTGCCAACCTC
			PNRSV_RNA3_F7	AGGGGTTCTTGAAGGACCAAC
			PNRSV_RNA3_R7	CAAGACCTTGGCCCCAGC
			PNRSV_RNA3_F8	GCGTACGCATCGTGTCGT
			PNRSV_RNA3_R8	TCATCGACCAGCAAGACATC
			PNRSV_RNA3_F9	CCACGAGTGCARATTCCGAC
			PNRSV_RNA3_R9	WTTCGCAATATCCACTATCGGTG
34 Prunus virus T	8	6835	PrVT_Consensus	GATAAACWGACCASRGCAGGAACAACTGTGTGATTCCAAAGAGAAATATCTTYAAGATAATGGCTTTCTCATACCGGACACCCGCAGAAGAGTTCCTCTCMAMWTTACCDTCARCCTCACARGAAACAGTHRRCGAATATGCRCTYARGTCACTYARRGATCAGGAAAAGGCYTCAAGCCRTAAYTATTCCTATCAYTTRACWGACACGCAAAARAGCTTYTGTTCCAAGGTTGGTGTTCCSCTYTCTGTRMATARCTTCATGGTTCATCCRCACCCTTACTGTAARACCATGGAGAATTTTWTWCTGCATGAYAATCTKTTTCAYTATAGGAATTTRATAGAWAYWTATGTTTCAATWAARGARGARAAGGTYRGTTTRTTAAATAGRAGTAGRGGYT…
			PrVT_F1	RTGTTTGATTGAKAARGATGGGTCT
			PrVT_R1	SCGTCKGAGAACTGCTGGCC
			PrVT_F2	TGGGTCTRACAAAGAAGGAAAGG
			PrVT_R2	YCATCTCCTTGAGAAAAGCTTGA
			PrVT_F3	AARCAGGGCCAGCAGTTCTC
			PrVT_R3	ACGAACCARCCGCTTGACAC
			PrVT_F4	GTTCGTTCCGGGGTTAGGG
			PrVT_R4	TCAGACTCTGAACCAGACTGA
			PrVT_F5	TCAAGGTGAAYTTCTTCAGTCTGGT
			PrVT_R5	YTTGGCCTCGGAYGCATAGG
			PrVT_F6	KTTKAGGCGTWTGTGTGTGGC
			PrVT_R6	GGWGCATGCTTRCATGTMGCAGGC
			PrVT_F7	KCTHAARATGCCTGCKACATGY
			PrVT_R7	YCTACGAGASARCCTCTGCA
			PrVT_F8	RGCTCAGACMATGCAGAGGY
			PrVT_R8	WAGWAACCTGGACCAAACTAM
Internal control
Phaseolus vulgaris alphaendornavirus 1	24	14072	PvEV1_Consensus	ATTGGATTAATATATTGGCTGTGGTAACCTAATTTAAGTACTTTGTTAACTACTTTGCGTCTAGCATCTCCGTATGNNNNGGCTCCAAAGTTTATTACATGTCTTAACTCAAATAACCAGGCAAAACTAACGGGACCTCGAAAGAGGTCCCAAATTTTAANNNNNNNNNNTGGCTCCAAAGTTTATTACATGTCTTAACTCAAATAACCAGGCAAAACTAACGGGACCTCGAAAGAGGTCCCAAATTTTAAAATCTAAACGAAGAAAACATACATACGGAAATGCTAGACGCAAAGTAGTTAACAAAGTACTTAAATTAGGTTACCACAGCCAATATATTAATCCAATACCACAACCCAAACAAACCAAGCCTTCTATCAAGCAGTTAGGTTGGGTAGG…
			PvEV1_F1	GTACTTTGTTAACTACTTTGCGTCT
			PvEV1_R1	TTAAAATTTGGGACCTCTTTCGAG
			PvEV1_F2	ACCAGGCAAAACTAACGGGA
			PvEV1_R2	CTCTTTCGAGGTCCCGTTAGT
			PvEV1_F3	ACCAGGCAAAACTAACGGGA
			PvEV1_R3	TGGCTGTGGTAACCTAATTTAAGT
			PvEV1_F4	ACATACGGAAATGCTAGACGC
			PvEV1_R4	ACCCTACCCAACCTAACTGC
			PvEV1_F5	GCAGTTAGGTTGGGTAGGGT
			PvEV1_R5	TGAAGCCAACCTGTTCTCATCT
			PvEV1_F6	TCACGGGACCATACGATGAAC
			PvEV1_R6	TCAACCCAACCCATTTGCCT
			PvEV1_F7	GGCAAATGGGTTGGGTTGAA
			PvEV1_R7	CGCGAAACCTACTGAGTACTCT
			PvEV1_F8	CAGAAATCTATCTGGTAAGATGTCACA
			PvEV1_R8	AGTAATTCATATTGCACAGATGGGT
			PvEV1_F9	AGTAACCCATCTGTGCAATATGA
			PvEV1_R9	GTCCCAAGAGCTGACTCCAT
			PvEV1_F10	GAATGGAGTCAGCTCTTGGGA
			PvEV1_R10	ACTTGTTAAACCAGTACTAGCACT
			PvEV1_F11	TGATCGTCATAACTGGGTGCT
			PvEV1_R11	TGCATAAACCTTCAACCCAAGT
			PvEV1_F12	ACGACGTGGTCATTACTCCC
			PvEV1_R12	CAGCTTTGAGCACTACCAATGA
			PvEV1_F13	TGGTAGTGCTCAAAGCTGACA
			PvEV1_R13	TGGCCGAGCATGTGACTAAA
			PvEV1_F14	ATGCTCGGCCAACCCAATAG
			PvEV1_R14	GGGACTGTCATCACTTCGCA
			PvEV1_F15	GCGAAGTGATGACAGTCCCA
			PvEV1_R15	GGTTGACACCTTGTTGCTCC
			PvEV1_F16	TGAATGAGTTGGATTTGGAGCA
			PvEV1_R16	CCACCTTTGTTAGTGACTTTGGC
			PvEV1_F17	TTGGTAGCCACCCAAGAGAA
			PvEV1_R17	TCCTGTCCGTATTTTTCGGCA
			PvEV1_F18	AGACATGCACATGAATACGTACA
			PvEV1_R18	ACACTCGTAAGTACTCTCGCAG
			PvEV1_F19	GGGGCAGTTAACATCAATCTGC
			PvEV1_R19	AGTTAGTTTTGCTTCATCGTCACA
			PvEV1_F20	TGCATTACATTTGACAGATTTGCA
			PvEV1_R20	ATGGTTGTATTGGCCACGGT
			PvEV1_F21	CGATGAAGCAAAACTAACTATATGGC
			PvEV1_R21	GGTGCTACCAATGAACTTGTACA
			PvEV1_F22	ACCCTGTCTATTGGTCTGTACA
			PvEV1_R22	AACAGGTATGTAAGTTAGCAATTTAGA
			PvEV1_F23	GCAATTGTTAACAACGGAATGAACT
			PvEV1_R23	TGGTAAACTGGGTGCGTTAA
			PvEV1_F24	ACCTGTTAAATACAACATCAAGACAA
			PvEV1_R24	TCACCAGTACTCCCAAGGCA
Phaseolus vulgaris alphaendornavirus 2	22	14817	PvEV2_Consensus	GAWRNNNNNNNNNNNGTCGTCCAATGGCTAGAAAACTTGACAAGGTCTCGTTTTTAAAGTCTTTGGGTGGTTCACACCACCCGAAAATTCAAGCTTCTCATGAGCACACGAGCAATCGTGTGCTCATGAGAAAATTAAATAAAAGAAATGAATGCTCTGCAAGAAACGTATACAGACAGAGCAATYATAAAGTAAAACTACACTCAAGTAAGACCGTTGTACCAGCGGTTATGGCAGCCAGACAAGGGGARGAATTGGAATTCTTGGAATTTGGTTATGAAGAATGTGTGCCGGACCTCAACAAAATAGACATACGCACAATTCGGTCTATGATGCAATTATTCGAACAAGGACATTGCCACATAGATATCACACCGGAGGAAGTTCAGGCAACGTTGC…
			PvEV2_F1	TCGGCCTTTGTTGACTCCAA
			PvEV2_R1	TTGGCGCAGTCCTGATACAG
			PvEV2_F2	AACCGAAGCTGCCAGGGA
			PvEV2_R2	TTCCCTGCCTGTAAACGTGG
			PvEV2_F3	GGGTTCAAAGCCATGGAAATGG
			PvEV2_R3	CATGCAAACCCCACATCGTG
			PvEV2_F4	CCGACGGTCTTCAAAAATCACG
			PvEV2_R4	TTGCCCCAACATGCAATTGC
			PvEV2_F5	ACGCAGTGCCTGAACACATA
			PvEV2_R5	TGGTGGTTGTCCGTCTAGTTG
			PvEV2_F6	TCACCTTGCAACTAGACGGAC
			PvEV2_R6	GGACGTACACAGTTTTGGCC
			PvEV2_F7	GCAAATGGATCAACACGCCA
			PvEV2_R7	CCCAAGTGCTCAGTCACTGT
			PvEV2_F8	AGTGACTGAGCACTTGGGTG
			PvEV2_R8	CACTCGCCCTGTCCATTACA
			PvEV2_F9	TAATGGACAGGGCGAGTGTG
			PvEV2_R9	GGCAGAGAATTCCGTTTGCC
			PvEV2_F10	CTTGTGGAGATGCAGAGGGT
			PvEV2_R10	ACTGGCTATTGTGTCTTTTGTCA
			PvEV2_F11	TGCCGACGAGTTATTGGACT
			PvEV2_R11	GGATCGGTTTCACAGTGGCG
			PvEV2_F12	CCACTGTGAAACCGATCCGA
			PvEV2_R12	TGTGTTGACTTGGGACTGTTTG
			PvEV2_F13	TGGGTGTTGACGTCGGAATT
			PvEV2_R13	GTCGGTGTGTTCCACTTTGC
			PvEV2_F14	GGAACACACCGACCCATTGA
			PvEV2_R14	AGCTGCTTTCCCGAGCTTTA
			PvEV2_F15	AGCAGCTGGATATGGCATGG
			PvEV2_R15	CGGCCTTGTTCTCCCCTATG
			PvEV2_F16	CATAGGGGAGAACAAGGCCG
			PvEV2_R16	TCCCTCCATTTCAGTTCATCATCT
			PvEV2_F17	AGATGATGAACTGAAATGGAGGGA
			PvEV2_R17	GTGATGCATGTGTTGACTGGC
			PvEV2_F18	GCTGGAAAATGACTTGGCCC
			PvEV2_R18	GCCCAACTGTGGTGACAATT
			PvEV2_F19	CCACAGTTGGGCCTACAAGT
			PvEV2_R19	CCAATGTTTTAACCAACCGCCT
			PvEV2_F20	ACCACTGCTATAGGGAAYGCCA
			PvEV2_R20	CCACCCATGTTGTTGTGAACA
			PvEV2_F21	ATGTTCACAACAACATGGGTGG
			PvEV2_R21	TGCCATCATGCAGCAAAACA
			PvEV2_F22	TGTTTTGCTGCATGATGGCA
			PvEV2_R22	TCGCTTGTACATTGTCGGGA

## Sheet: Table S2
Table S2 Sequence of the primer pairs used in RT-qPCR-assays for each fruit tree viruses/viroids used in this study
Target	Type	Oligo name	Sequence (5' to 3' )	Target region	RT-qPCR kit	Reference
Apple chlorotic leaf spot virus	Primer	ACLSV-F1	GCAGACCCCTTCATGGAAAG	Coat protein	TaqMan™ Fast Virus 1-Step Master Mix	Diaz-Lara et al. (2020)
	Primer	ACLSV-R1	TTCGGGTCCGAAGATGTAGTC
	Primer	ACLSV-R2	TTCGGGTCCGAAGAGGTAGTC
	Primer	ACLSV-R3	TGTTCGGATCCGAAGATGTAGTC
	Primer	ACLSV-R4	TGTTTGGGTCCGAAGATGTAGTC
	Primer	ACLSV-R5	GATGTTCAAATCCGAAGAGGTAGTC
	Probe	ACLSV-P1	CCATCTTCGCGAACAT
	Probe	ACLSV-P2	CCATCTTCGCGAATAT
Apple dimple fruit viroid	Primer	ADFVd_F	CCGTGTGGTTCCTGTGG	Viroid genome	TaqMan™ Fast Virus 1-Step Master Mix	This study
	Primer	ADFVd_R	GGCTTACCAGCCTTCGTC
	Probe	ADFVd_P1	AGGTGAAGAGACTTACCTGTCGTCGT
Apple fruit crinkle viroid	Primer	AFCVd_F	GCTGGGTAAGACTCACCTG	Viroid genome	TaqMan™ Fast Virus 1-Step Master Mix	This study
	Primer	AFCVd_R	CTAGCGTTCTCCGCTTCG
	Probe	AFCVd_P	TCGACGAAGGGTCCTCAGCAGA
Apple green crinkle associated virus	Primer	AGCaV-F1	GCCAAYGCCACAAGCAAA	Coat protein	SuperScript™ III Platinum™ One-Step qRT-PCR Kit	This study
	Primer	AGCaV-F2	GCVAAYGCCACAAGCAAA
	Primer	AGCaV-R1	GYCCAATTTTTCCCCCAGTGA
	Primer	AGCaV-R2	GYCCAAYYTTTCCCCCAGTGA
	Probe	AGCaV-P	CAAGCTGTY/ZEN/AACTTTGGY
Apple hammerhead viroid (Set 1)	Primer	AHVd_F1	CCGGAGTACATTCCCAAT	Viroid genome	SuperScript™ III Platinum™ One-Step qRT-PCR Kit	This study
	Primer	AHVd_R1	CGAGAGAGAGCGACTTC
	Probe	AHVd_P1	TCCAACCTCTGTTTCGGCAGA
Apple hammerhead viroid (Set 2)	Primer	AHVd_F2	TCTCCAGACTCCCGGTTC
	Primer	AHVd_R2	AGGCTACCTGATGAGTCCTT
	Probe	AHVd_P2	TCCGGTAACTTGGAGTTTGTTGCGA
Apple luteovirus 1	Primer	ALV-1_F	GCCTCGAAGACGAAGAAGAAA	Coat protein	TaqMan™ Fast Virus 1-Step Master Mix	This study
	Primer	ALV-1_R	TCCACTGTGAAAGTGAAGACC
	Probe	ALV-1_P1	AGAATTACCTTCTCTTCGCGGCCA
Apple mosaic virus	Primer	ApMV-F1	AAGCGAACCCGAATAAGGGT	Coat protein	TaqMan™ Fast Virus 1-Step Master Mix	Osman et al. (2014)
	Primer	ApMV-F2	AGCGAACCCGAACAAGGG
	Primer	ApMV-F3	GCGAACCCGAATAAGGGTAAA
	Primer	ApMV-F4	GCGAACCCGAACAAGGGTA
	Primer	ApMV-R1	CGGAAGACATCGGCAAAGTC
	Primer	ApMV-R2	ACGAAAGACATCGGCAAAGTC
	Probe	ApMV-P1	CTTGGGAGGTTAGAGGC
	Probe	ApMV-P2	CTTGGGAGGTTAGTGTCC
Apple rubbery wood virus 1	Primer	ARWV1-F	CAATAAAGATAGGAATGAGGAAATAATAAC	RNA-dependent RNA polymerase	TaqMan™ Fast Virus 1-Step Master Mix
	Primer	ARWV1-R	TCATTGTTGAAGAATGCTCTGTGA			Diaz-Lara et al. (2022)
	Probe	ARWV1-P	AGCTTAAGATACACTTACATGAA
Apple rubbery wood virus 2	Primer	ARWV2-F	GAGATTCCAAGCTATTTCATAAGCATAA	RNA-dependent RNA polymerase	TaqMan™ Fast Virus 1-Step Master Mix	Diaz-Lara et al. (2022)
	Primer	ARWV2-R	TGATAAAAGGCACACAAGTTGCA
	Probe	ARWV2-P	ATCCCCAGTGCTGAAA
Apple scar skin viroid						Unpublished data (Al Rwahnih, Foundation Plant Services, CA)
Apple stem grooving virus						Unpublished data (Al Rwahnih, Foundation Plant Services, CA)
Apple stem pitting virus						Unpublished data (Al Rwahnih, Foundation Plant Services, CA)
Asian prunus virus 2	Primer	APV2_F	GGCACAGGTGGACATTGA	Coat protein	TaqMan™ Fast Virus 1-Step Master Mix	This study
	Primer	APV2_R	GTGAGCTGGGTTCGTATGAG
	Probe	APV2_P	AAAGGGTCAGCTGAAGCAAATGGC
Asian prunus virus 3	Primer	APV3_F	CTGGTGAGAGCTGGTGT	Coat protein	TaqMan™ Fast Virus 1-Step Master Mix	This study
	Primer	APV3_R	TTCCATCCTAGTCACTCTGC
	Probe	APV3_P1	CCCATAACTGCTAGTCCCAATAAACTC
Cherry green ring mottle virus	Primer	CGRMV-F1	GCCTGGTTGCGGGAAAT	Triple gene block 1	TaqMan™ Fast Virus 1-Step Master Mix	Diaz-Lara et al. (2020)
	Primer	CGRMV-F2	GCCTGGCTGCGGGAA
	Primer	CGRMV-R1	GGGCGTGAAAGTCCTCAAGA
	Probe	CGRMV-P1	CTCTTGTCAGGAAGTTT
Cherry leaf roll virus	Primer	CLRV_F	ACCCAAAGCCCTCATTTCTG	RNA-dependent RNA polymerase	TaqMan™ Fast Virus 1-Step Master Mix	This study
	Primer	CLRV_R	AGGGAGGTACCCTGTGC
	Probe	CLRV_P1	TTGCAGCCTTCCTAAAGTCCACCA
Cherry necrotic rusty mottle virus	Primer	CNRMV-F1	AATCCCACCTCAAGTCCTAGCAG	Coat protein	TaqMan™ Fast Virus 1-Step Master Mix	Diaz-Lara et al. (2020)
	Primer	CNRMV-R1	GTGCTCAACCCAATCGGC
	Probe	CNRMV-P1	GACCCTACAACTCTCAACAT
Cherry virus A	Primer	CVA-F1	CCGAGACCGGTGATAGAGAATC	Coat protein	TaqMan™ Fast Virus 1-Step Master Mix	Diaz-Lara et al. (2020)
	Primer	CVA-F2	CCGAGACCAGTGATAGAGAATCAG
	Primer	CVA-F3	CCGAGACCAGTGATAGAGAATCAA
	Primer	CVA-R1	GCACCAACTACACCCCATGC
	Primer	CVA-R2	GCACCAACCACACCCCA
	Probe	CVA-P1	ACTGCACATCTCCCAGC
	Probe	CVA-P2	ACTGCGCATCTCCCAG
Citrus concave gum-associated virus	Primer	CCGaV-F1	GCCTTTCTTCGTACATGTGATGAG	RNA-dependent RNA polymerase	TaqMan™ Fast Virus 1-Step Master Mix	Diaz-Lara et al. (2022)
	Primer	CCGaV-R1	GGCAAACTGTATGGGAAAGCTAA
	Probe	CCGaV-P1	TGTGGAAATGCAAGAGA
Citrus virus A	Primer	CiVA_F	TCAGCTAGTGTTGTTGGTATGA	Coat protein	TaqMan™ Fast Virus 1-Step Master Mix	This study
	Primer	CiVA_R	GCTAGTTCTAGGAAGTTCATGGG
	Probe	CiVA_P1	CCACAGTTCATCAGACATCAAGGATTTGC
Hop stunt viroid	Primer	HSVd_F	CATCGATCGTCCCTTCTTCTT	Viroid genome	TaqMan™ Fast Virus 1-Step Master Mix	This study
	Primer	HSVd_R	GCAGAGGCTCAGATAGACAAA
	Probe	HSVd_P1	ACGAACCGAGAGGTGATGCCAC
Little cherry virus 1	Primer	LChV1-F1	CCAATGCACAAAGCACATATGA	Coat protein	TaqMan™ Fast Virus 1-Step Master Mix	Katsiani et al. (2018)
	Primer	LChV1-F2	CCAATGCATAAAGCTCATATGACAT
	Primer	LChV1-F3	CCGATGCACAAAGCATCAAT
	Primer	LChV1-F4	CGATGCATAAAGCTCATATGACGT
	Primer	LChV1-R1	CTTGCGAAACATGAAGAGCTCC
	Probe	LChV1-P1	GATACTGATACGTCTAGCTCG
	Probe	LChV1-P2	GATACTGATACGACTAGCTCG
Little cherry virus 2	Primer	LChV2-F1	TTTGACCCGAATACCTTCGTG	RNA-dependent RNA polymerase	TaqMan™ Fast Virus 1-Step Master Mix	Diaz-Lara et al. (2020)
	Primer	LChV2-F2	AGTTCGACCCGAATACTTTTGTG
	Primer	LChV2-R1	TACAAAAGTATGGAGTTGCAACAGG
	Probe	LChV2-P1	TTCTGGAGATGATTCATT
	Probe	LChV2-P2	TTCAGGAGACGATTCTT
Nectarine stem pitting associated virus	Primer	NSPaV-F1	AGCGAATGGAGCAAAATCTGA	Coat protein	TaqMan™ Fast Virus 1-Step Master Mix	Diaz-Lara et al. (2020)
	Primer	NSPaV-F2	AAAGCAAATGGAGCAAAATCTGAT
	Primer	NSPaV-R1	CAATGAGTGTGCAGGGTGATG
	Primer	NSPaV-R2	CAGTGAGTGTGCAGGGTGATG
	Probe	NSPaV-P1	TCGCTGGGCAATTT
Nectarine virus M	Primer	NVM-F1	TGATTCCCTCCTCGACTACGA	RNA-dependent RNA polymerase	TaqMan™ Fast Virus 1-Step Master Mix	Diaz-Lara et al. (2020)
	Primer	NVM-R1	AGGCTTGATGGCGTTCCA
	Primer	NVM-R2	GAGGCTTAATGGCGTTCCAC
	Probe	NVM-P1	CCCAAGGTCCGACCC
Peach associated luteovirus	Primer	PaLV_F	ACCACAGCAACAGGTTCTC	Coat protein	TaqMan™ Fast Virus 1-Step Master Mix	This study
	Primer	PaLV_R	CTCGTGGAAGGACTTGAGTATG
	Probe	PaLV_P1	TTCGGACCCAACCTTTCACAGTAC
Peach chlorotic leaf spot virus	Primer	PCLSV_F	CTAACCTCAATCGGCGTCTTT	Coat protein	TaqMan™ Fast Virus 1-Step Master Mix	This study
	Primer	PCLSV_R	CCAACGTCTCCTCCATCTACTA
	Probe	PCLSV_P1	TGCTTCGGTTTCTAACGATTTGTGCA
Peach latent mosaic viroid	Primer	PLMVd_F	CAAGCGGTTGGTTCCGA	Viroid genome	TaqMan™ Fast Virus 1-Step Master Mix	This study
	Primer	PLMVd_R	GGTTTGAATCCCGGGTAGAC
	Probe	PLMVd_P1	ACCGCCGTAGAAACTGGATTACGA
Pear alphapartitivirus	Primer	PAPV_F	CTACCGCCCAATCTAACATCC	Coat protein	TaqMan™ Fast Virus 1-Step Master Mix	This study
	Primer	PAPV_R	GTAGGACGAATGTCCCAGAAAG
	Probe	PAPV_P1	AACATAGGTGTTACCACGCTGGACG
Pear blister canker viroid						Unpublished data (Al Rwahnih, Foundation Plant Services, CA)
Plum bark necrosis stem pitting-associated virus	Primer	PBNSPaV-F1	GGTGTAAGTCTTGAGCCTCTTTTCTG	3' UTR	TaqMan™ Fast Virus 1-Step Master Mix	Diaz-Lara et al. (2020)
	Primer	PBNSPaV-R1	ACCACCCGAGACAGGTGATTT
	Probe	PBNSPaV-P1	CTGTTCTCCGAACAGATAA
Prune dwarf virus	Primer	PDV-F1	TGATACCAAGGTATACGGAATTG	Coat protein	TaqMan™ Fast Virus 1-Step Master Mix	Osman et al. (2014)
	Primer	PDV-F2	TGATACCAAGGTATACGGAATCG
	Primer	PDV-F3	TGATACCAAGGTATACGGGATTGC
	Primer	PDV-F4	TGATACCAAGGTGTACGGAATAGTTT
	Primer	PDV-R1	TGAACTTCCTACGTTGTAGGGGAT
	Primer	PDV-R2	AAACTTCCTCCTAGAGAGGGGATT
	Probe	PDV-P1	TCTACGGACTCATTAAAGGT
	Probe	PDV-P2	TGTTTACGGACTCATTAAA
Prunus necrotic ringspot virus	Primer	PNRSV-F1	ACCGAGAGGTGACAACGACAG	Coat protein	TaqMan™ Fast Virus 1-Step Master Mix	Diaz-Lara et al. (2020)
	Primer	PNRSV-F2	CACCGAGAGGTGACGACGA
	Primer	PNRSV-F3	ACCGAGAGGTGATGACGACAG
	Primer	PNRSV-F4	CACCGTGAGGTGACGACTACTG
	Primer	PNRSV-R1	CCTTCAAGAACCCCTTCCTAGAC
	Primer	PNRSV-R2	CCTTCAGAAAACCCTTCCTAGACA
	Probe	PNRSV-P1	CCGAATGAACTCTATGAGTT
	Probe	PNRSV-P2	CCGAATGAACTCAAGGAG
Prunus virus T	Primer	PrVT_F	GAGGATGACTCCGTATGGAATAG	RNA-dependent RNA polymerase	TaqMan™ Fast Virus 1-Step Master Mix	This study
	Primer	PrVT_R	CCTCGAGACAGTAGTTGATGAG
	Probe	PrVT_P1	AGCCGAGGAACGAGGTTGTTTCAA
Spike-in controls
Phaseolus vulgaris alphaendornavirus 1	Primer	PvEV1_F	GGGACCATACGATGAACTAAG	Polyprotein	TaqMan™ Fast Virus 1-Step Master Mix	This study
	Primer	PvEV1_R	ACCCAACCCATTTGCCTAATA
	Probe	PvEV1_P1	ACAGTCACCGTCAATTTACCCAGTCC
Phaseolus vulgaris alphaendornavirus 2	Primer	PvEV2_F	CGCAGTGCCTGAACACATAA	Polyprotein	TaqMan™ Fast Virus 1-Step Master Mix	This study
	Primer	PvEV2_R	TGGTGGTTGTCCGTCTAGTT
	Probe	PvEV2_P1	TGGCCCATGCTAACAGTTCACGA
18S rRNA						Unpublished data (USDA APHIS PPQ S&T, internal communication)

## Sheet: Table S3
Table S3 Viruses and viroids mapping information and consensus blastn E-value in the RNA-Seq data of the 25 fruit tree samples used in this study
Sample	Crop	Total number of clean reads	Virus/viroida	Number of reads mapped to the virus	Percentage of reads Mapped to the virus	Percentage of Genome coverage	Mean coverage	Blast E-value	Reference GenBank Accession
POME
PGQP-1	Apple	12866464	No viruses (Negative Control)	-	-	-	-	-	-
PGQP-2	Appple	21135806	AFCVd	709	0.0033545	99.73	126.2	1.01e-174	MF804513.1
PGQP-3	Apple	27855973	ADFVd	7467	0.0268057	100	1750.1	9.14e-154	NC_003463.1
			ALV-1	4494	0.016133	99.85	55.1	0	NC_040680.1
PGQP-4	Apple	21790801	AGCaV	6118	0.0280761	77.03	46.6	0	KT835289.1
			ARW-2 (SgL)	222	0.00101878	98.64	10.7	0	MH134026.1
			ARW-2 (SgM)	145	0.000665418	75.26	6.1	0	MH134013.1
			ASPV	21243	0.0974861	99.92	168	0	MK923754.1
			CCGaV	4287	0.0196734	99	118.2	0	MH038043.1
PGQP-5	Apple	16184442	ACLSV	5727	0.0353858	90.02	50.7	0	AB326224.1
			AGCaV	3141	0.0194075	93.61	20.4	0	NC_018714.1
			AHVd	14890	0.0920019	97.93	2506.6	0	MK188693.1
			ApMV (RNA1)	95336	0.58906	99.68	1845.3	0	KY965061.1
			ApMV (RNA2)	65109	0.402294	99.46	1361.2	0	MN822138.1
			ApMV (RNA3)	230267	1.42277	100	6444.9	0	KY971021.1
			ASGV	3352	0.0207112	99.62	38.2	0	JX080201.1
			ASPV	4812	0.0297323	94.37	31.5	0	LC475150.1
PGQP-6	Apple	12693083	ACLSV	604	0.0047585	92.31	6.7	0	NC_001409.1
			AGCaV	19060	0.150161	99.58	172.9	0	NC_018714
			ARW-2	3770	0.0297012	100	43	0	MF062139.1
			ASGV	912	0.00718502	89.93	11.8	0	NC_001749.2
			ASPV	19231	0.151508	99.83	173.3	0	NC_003462.2
PGQP-7	Apple	26750019	ACLSV	362	0.00135327	38.86	3.3	4.62e-149	NC_001409.1
			AGCaV	13457	0.0503065	92.1	103.7	0	NC_018714.1
			AHVd	371517	1.38885	100	5769.6	0	NC_028132.1
			ASGV	2351	0.00878878	78.4	26	0	NC_001749.2
			ASSVd	480298	1.79551	100	7444.4	2.48e-161	NC_001340.1
			ASPV	14418	0.053899	90.47	109.9	0	NC_003462.2
PGQP-8	Apple	12454270	ACLSV	286	0.0022964	71.4	2.8	0	NC_001409.1
			AGCAaV	5195	0.0417126	98.94	41.8	0	NC_018714
			AHVd	728	0.00584538	100	121.1	0	NC_028132.1
			ASGV	581	0.00466507	81.11	6.6	0	NC_001749.2
			ASPV	5710	0.0458477	98.7	45.7	0	NC_003462.2
			CCGaV(RNA1)	4833	0.038806	99.88	53.7	0	NC_035759.1
			CCGaV(RNA2)	5497	0.0441375	99.96	150.2	0	NC_035454.1
PGQP-9	Quince	20431230	CiVA(RNA1)	22145	0.108388	99.91	50.36	0	MT922052.1
			CiVA(RNA2)	11500	0.0562864	100	84.9	0	MT922053.1
PGQP-10	Pear	9439556	PrVT	4451	0.0471526	74.67	54.1	0	NC_024686.1
PGQP-11	Pear	23396885	ASGV	2462	0.0105228	79.49	26.9	0	NC_001749.2
			ASSVd	829	0.00354321	99.7	170.2	2e-158	NC_001340.1
			PAPV (RNA1)	12631	0.0539858	98.41	475.6	0	LC221826.1
			PAPV (RNA2)	23899	0.102146	99.22	973.819	0	LC221827.1
PGQP-12	Pear	25212858	AGCaV	11268	0.0446915	82.16	86.4	0	NC_018714.1
			ASPV	19613	0.0777897	98.74	150.1	0	NC_003462.2
			PBCVd	4110	0.0163012	100	931.4	8.05e-155	NC_001830.1
PGQP-13	Pear	16696786	ARW-1(SegL)	21485	0.128677	99.86	44.4	0	MK936227.1
			ARW-1(SegS)	9262	0.0554718	99.57	128.1	0	MG763895.1
			ASPV	24685	0.147843	100	86.3	0	MG763895.1
			CiVA(RNA1)	24787	0.148454	99.96	106.7	0	MK273077.1
			CiVA(RNA2)	16213	0.0971025	100	194.3	0	MT922053.1
PGQP-14	Pear	23447233	AGCaV	450	0.0019192	60.8	3.5	0	NC_018714.1
			ARW-1(SgM)	541	0.00230731	99.88	24.6	0	MF062126.1
			ARW-1(SgS)	525	0.00223907	96.93	29.6	0	MF062127.1
			ASPV	348	0.00148418	53.81	2.7	0	NC_003462.2
			CiVA(RNA1)	6304	0.0268859	99.72	69.1	0	MK689372.1
			CiVA(RNA2)	24167	0.10307	99.63	642.9	0	MK689373.1
			PBCVd	4824	0.0205739	100	1043.5	4e-147	NC_001830.1
STONE
PGQP-15	Cherry	22528836	CLRV(RNA1)	1752387	7.77842	99.78	6744.7	0	JN104386.1
			CLRV(RNA2)	1372010	6.09002	99.62	6541.9	0	JN104385.1
PGQP-16	Cherry	29150383	CLRV(RNA1)	2402411	8.24144	99.89	6931.4	0	JN104386.1
			CLRV(RNA2)	1769276	6.06948	99.86	6691.9	0	JN104385.1
PGQP-17	Cherry	7282845	PDV (RNA1)	283463	3.8922	100	6476.9	0	NC_008038.1
			PDV (RNA2)	119545	1.64146	99.96	3020.8	0	NC_008037.1
PGQP-18	Cherry	29380924	NeVM	89	0.000302918	51.39	1	0	NC_029063.1
			NSPaV	4757	0.0161908	99.14	69.7	0	KT273409.1
PGQP-19	Cherry	18776746	CVA	9797	0.0521762	99.95	52.5	0	KY510892.1
			PNRSV(RNA1)	4179	0.0222563	99.52	91.7	0	KT444701.1
			PNRSV(RNA2)	3249	0.0173033	99.54	90.9	0	MF198442.1
PGQP-20	Cherry	2.59208e+07	LChV2	54191	0.209064	99.54	255.2	0	MN131070.1
			CVA	35423	0.136658	100	348.3	0	KY510875.1
			CGRMV	115552	0.445788	99.93	1009.5	0	LC522995.1
			CNRMV	7596	0.0293046	92.45	60.4	0	KF030832.2
PGQP-21	Cherry	17698398	CVA	10865	0.0613897	100	39.7	0	KY510860.1
			CNRMV	6226	0.0351783	99.15	14.2	0	LC064751.1
			LChV1	14293	0.0807587	99.89	19.8	0	MG934545.1
			LChV2	27343	0.154494	99.88	95.7	0	MF069043.2
			PBNSPaV	11954	0.0675428	99.78	18	0	LC523033.1
PGQP-22	Peach	15187524	PaLV	952	0.0062683	99.36	11.8	0	KY635989.1
PGQP-23	Peach	10105614	HSVd	281	0.00278063	99.67	65	2.04e-141	NC_001351.1
			PLMVd	17747	0.175615	100	4032.7	7.06e-129	NC_003636.1
PGQP-24	Peach	12781779	APV2	30919	0.241899	93.43	269.8	0	NC_028868.1
			APV3	28712	0.224632	98.36	241.2	0	NC_028975.1
			PBNSPaV	21409	0.167496	99.89	125.4	0	NC_009992.1
			PCLSV	6674	0.052215	98.26	74.4	0	MH084695.1
			PLMVd	19941	0.156011	100	4376.6	8.05e-122	NC_003636.1
PGQP-25	Plum	19495496	LChV1	31195	0.160011	99.87	75.8	0	MN131068.1
Apple chlorotic leaf spot virus (ACLSV), apple dimple fruit viroid (ADFVd), apple fruit crinkle viroid (AFCVd), apple green crinkle associated virus (AGCaV), apple hammerhead viroid (AHVd), apple luteovirus 1 (ALV-1), apple rubbery wood virus 1 or 2 (ARW-1/2), apple scar skin viroid (ASSVd), apple stem grooving virus (ASGV), apple stem pitting virus (ASPV), Asian prunus virus 2 or 3 (APV2/3), che…

## Sheet: Table S4
Table S4 Viruses and viroids detected in the 25 fruit tree samples by amplicon sequencing condutect in NextSeq and MiSeq Illumina systems and Relative Standard Desviation (RSD) for the percentage of mapped reads to the target viruses/viroids in the four replicates
Sample	Crop		Total number of clean reads		Virus/viroid	Reads Mapped to the target viruses
			NextSeq	MiSeq		NextSeq			MiSeq
						Total	%	RSD	Total	%	RSD
POME
PGQP-1	Apple	REP1	285211	58638	PvEV1	36409	12.7656	20.6314	8249	14.0677	20.36
		REP2	207002	31028		32485	15.6931		5415	17.452
		REP3	252110	53417		21419	8.49589		5106	9.55875
		REP4	191448	27619		24755	12.9304		4123	14.9281
		REP1	285211	58638	PvEV2	16027	5.61935	11.2782	3369	5.74542	10.1562
		REP2	207002	31028		13365	6.45646		2032	6.54892
		REP3	252110	53417		12340	4.89469		2756	5.15941
		REP4	191448	27619		9590	5.00919		1420	5.14139
PGQP-2	Apple	REP1	339260	69394	AFCVd	63616	18.7514	5.10561	14263	20.5537	5.63872
		REP2	243988	36007		42033	17.2275		6673	18.5325
		REP3	333782	69102		54266	16.2579		12376	17.9098
		REP4	231637	33240		40302	17.3988		6004	18.0626
PGQP-3	Apple	REP1	337056	69009	ADFVd	16435	4.87604	16.653	3507	5.08195	19.4409
		REP2	254100	36638		10947	4.30815		1659	4.52809
		REP3	353825	73030		12246	3.46103		2663	3.64645
		REP4	248138	35865		8007	3.22683		1085	3.02523
		REP1	337056	69009	ALV-1	86516	25.6681	7.92339	18509	26.8211	8.60318
		REP2	254100	36638		64893	25.5384		9471	25.8502
		REP3	353825	73030		78135	22.083		16638	22.7824
		REP4	248138	35865		53677	21.6319		7806	21.765
PGQP-4	Apple	REP1	331060	49860	AGCaV	1636	0.49417	8.09389	277	0.555556	6.31234
		REP2	483776	101604		2588	0.534958		584	0.574781
		REP3	353353	52027		2160	0.611287		339	0.651585
		REP4	472811	104167		2455	0.519235		596	0.572158
		REP1	331060	49860	ARW-2 (SgL, SgM, and SgS)	17051	5.15043	7.53458	2880	5.77617	7.30849
		REP2	483776	101604		28575	5.90666		6566	6.46234
		REP3	353353	52027		22177	6.27616		3691	7.09439
		REP4	472811	104167		29261	6.18873		6929	6.65182
		REP1	331060	49860	ASPV	24580	7.42464	2.34473	3726	7.47292	1.74941
		REP2	483776	101604		35678	7.3749		7340	7.22413
		REP3	353353	52027		27637	7.82136		3945	7.5826
		REP4	472811	104167		35279	7.46154		7731	7.42174
		REP1	331060	49860	CCGaV	119412	36.0696	2.82746	18719	37.5431	2.73497
		REP2	483776	101604		186346	38.5191		40787	40.1431
		REP3	353353	52027		137024	38.7782		20868	40.1099
		REP4	472811	104167		180586	38.1941		41430	39.7727
PGQP-5	Apple	REP1	256329	37229	ACLSV	26818	10.4623	4.00079	7443	19.9925	49.8213
		REP2	330990	67741		33693	10.1795		4057	5.98899
		REP3	270454	39152		25704	9.50402		3795	9.69299
		REP1	256329	37229	AGCaV	4961	1.9354	9.46193	1320	3.54562	45.0623
		REP2	330990	67741		5703	1.72301		863	1.27397
		REP3	270454	39152		4150	1.53446		674	1.7215
		REP1	256329	37229	ApMV (RNA1, RNA2, and RNA3)	77189	30.1133	26.4134	-	-	-
		REP2	330990	67741		65588	19.8157		-	-
		REP3	270454	39152		105396	38.97		-	-
		REP1	256329	37229	ASGV	26657	10.3995	13.0729	6280	16.8686	44.271
		REP2	330990	67741		29183	8.81688		4144	6.11742
		REP3	270454	39152		20415	7.54842		3280	8.37761
		REP1	256329	37229	ASPV	32140	12.5386	5.13789	8099	21.7545	47.5801
		REP2	330990	67741		37454	11.3157		4605	6.79795
		REP3	270454	39152		30341	11.2185		4343	11.0927
PGQP-6	Apple	REP1	488323	107940	ACLSV	34932	7.15346	3.25367	7640	7.07801	3.54603
		REP2	356073	54954		24673	6.9292		3701	6.73472
		REP3	494982	109731		35265	7.1245		7689	7.00714
		REP4	355002	55195		23382	6.58644		3569	6.46617
		REP1	488323	107940	AGCaV	17592	3.60253	11.0207	4025	3.72892	10.7511
		REP2	356073	54954		12820	3.60039		2045	3.72129
		REP3	494982	109731		18762	3.79044		4440	4.04626
		REP4	355002	55195		9957	2.80477		1648	2.98578
		REP1	488323	107940	ARW-2 (SgL, SgM, and SgS)	176475	36.139	0.961022	41588	38.5288	1.52438
		REP2	356073	54954		131652	36.9733		22072	40.1645
		REP3	494982	109731		179788	36.3221		43293	39.4538
		REP4	355002	55195		128173	36.1049		21546	39.0361
		REP1	488323	107940	ASGV	23492	4.81075	7.33564	5500	5.09542	6.68113
		REP2	356073	54954		18693	5.24977		3065	5.57739
		REP3	494982	109731		28476	5.75294		6551	5.97005
		REP4	355002	55195		17234	4.85462		2820	5.10916
		REP1	488323	107940	ASPV	26812	5.49063	2.37936	5850	5.41968	2.63895
		REP2	356073	54954		20704	5.81454		3178	5.78302
		REP3	494982	109731		28372	5.73193		6053	5.51622
		REP4	355002	55195		19651	5.53546		2999	5.43346
PGQP-7	Apple	REP1	349917	73036	ACLSV	26934	7.69725	30.4943	5872	8.03987	30.261
		REP2	262902	39420		19177	7.29435		2766	7.01674
		REP3	382913	81840		26359	6.88381		5702	6.96725
		REP4	215528	31498		6398	2.96852		967	3.07004
		REP1	349917	73036	AGCaV	6822	1.94961	20.5783	1586	2.17153	16.7241
		REP2	262902	39420		5735	2.18142		969	2.45814
		REP3	382913	81840		7049	1.84089		1632	1.99413
		REP4	215528	31498		2562	1.18871		479	1.52073
		REP1	349917	73036	AHVd	5405	1.54465	30.5909	1207	1.65261	30.0559
		REP2	262902	39420		7123	2.70937		1058	2.68392
		REP3	382913	81840		14965	3.9082		3243	3.96261
		REP4	215528	31498		5966	2.76809		826	2.62239
		REP1	349917	73036	ASGV	9790	2.79781	33.0073	2283	3.12586	34.0535
		REP2	262902	39420		9088	3.4568		1488	3.77473
		REP3	382913	81840		15258	3.98472		3607	4.40738
		REP4	215528	31498		3051	1.41559		467	1.48263
		REP1	349917	73036	ASSVd	28229	8.06734	5.58149	6259	8.56975	4.22101
		REP2	262902	39420		24697	9.39399		3786	9.60426
		REP3	382913	81840		32440	8.4719		7240	8.84653
		REP4	215528	31498		18493	8.58032		2869	9.10851
		REP1	349917	73036	ASPV	15722	4.49307	14.5079	3292	4.50737	14.4907
		REP2	262902	39420		10934	4.15896		1586	4.02334
		REP3	382913	81840		15286	3.99203		3423	4.18255
		REP4	215528	31498		6411	2.97456		941	2.98749
PGQP-8	Apple	REP1	553399	118748	ACLSV	34802	6.28877	4.07558	7873	6.63001	3.59324
		REP2	339860	49474		23486	6.91049		3456	6.98549
		REP3	504429	111539		33382	6.61778		7654	6.86217
		REP4	333650	47673		20891	6.26135		3029	6.3537
		REP1	553399	118748	AGCaV	5469	0.988256	18.0936	1230	1.03581	15.2391
		REP2	339860	49474		2303	0.677632		370	0.747868
		REP3	504429	111539		4182	0.829056		976	0.87503
		REP4	333650	47673		2091	0.626705		337	0.706899
		REP1	553399	118748	AHVd	2798	0.505603	17.1071	639	0.538114	21.6856
		REP2	339860	49474		1521	0.447537		199	0.402231
		REP3	504429	111539		3371	0.66828		768	0.688548
		REP4	333650	47673		2228	0.667766		344	0.721582
		REP1	553399	118748	ASGV	2755	0.497832	20.216	656	0.55243	14.1721
		REP2	339860	49474		950	0.279527		184	0.371913
		REP3	504429	111539		1880	0.372699		494	0.442894
		REP4	333650	47673		1423	0.426495		232	0.486649
		REP1	553399	118748	ASPV	24990	4.51573	9.58854	5223	4.39839	8.4421
		REP2	339860	49474		12140	3.57206		1822	3.68274
		REP3	504429	111539		19613	3.88816		4359	3.90805
		REP4	333650	47673		12111	3.62985		1684	3.5324
		REP1	553399	118748	CCGaV (RNA1 and RNA2)	156970	28.3647	5.27453	35040	29.5079	4.58282
		REP2	339860	49474		94225	27.7247		14417	29.1406
		REP3	504429	111539		136182	26.9973		31576	28.3094
		REP4	333650	47673		82118	24.612		12474	26.1658
PGQP-9	Quince	REP1	214886	44937	CiVA (RNA1 and RNA2)	24233	11.2771	20.8762	5317	11.8321	22.3033
		REP2	219715	31647		38361	17.4594		6120	19.3383
		REP3	306903	66457		52573	17.1302		12147	18.278
		REP4	195697	28098		41112	21.008		6477	23.0515
PGQP-10	Pear	REP1	212460	31117	PrVT	62893	29.6023	3.87795	9640	30.9799	4.15204
		REP2	277402	61212		90058	32.4648		21160	34.5684
		REP3	227886	33188		73382	32.2012		11287	34.0093
		REP4	303994	64218		92317	30.368		21080	32.8257
PGQP-11	Pear	REP1	331372	50317	ASGV	4821	1.45486	45.9074	823	1.63563	45.238
		REP2	416344	89978		1862	0.447226		424	0.471226
		REP3	318583	47460		7266	2.28072		1155	2.43363
		REP4	427267	93292		6345	1.48502		1542	1.65287
		REP1	331372	50317	ASSVd	18092	5.45973	2.75706	2702	5.36995	4.96485
		REP2	416344	89978		23893	5.73876		5335	5.92923
		REP3	318583	47460		17349	5.44568		2577	5.42984
		REP4	427267	93292		24703	5.78163		5590	5.99194
		REP1	331372	50317	PAPV (RNA1 and RNA2)	213349	64.3835	1.22007	32865	65.3159	1.38951
		REP2	416344	89978		276780	66.4787		61004	67.7988
		REP3	318583	47460		209134	65.6451		31938	67.2946
		REP4	427267	93292		282758	66.1783		62290	66.7689
PGQP-12	Pear	REP1	173961	25401	AGCaV	4434	2.54885	17.8202	672	2.64557	15.9271
		REP2	264048	54972		8703	3.29599		1832	3.33261
		REP3	204617	31019		6526	3.18937		1028	3.3141
		REP4	245063	50531		5092	2.07783		1137	2.2501
		REP1	173961	25401	ASPV	17091	9.82462	12.2093	2493	9.81457	11.5471
		REP2	264048	54972		25329	9.59257		5237	9.52667
		REP3	204617	31019		20732	10.1321		2986	9.62636
		REP4	245063	50531		17867	7.29078		3665	7.25297
		REP1	173961	25401	PBCVd	19862	11.4175	5.61554	3066	12.0704	6.98589
		REP2	264048	54972		33552	12.7068		7740	14.0799
		REP3	204617	31019		26070	12.7409		4176	13.4627
		REP4	245063	50531		32723	13.3529		7379	14.6029
PGQP-13	Pear	REP1	402119	62292	ARW-1 (SgL, SgM, and SgS)	49580	12.3297	14.4748	8478	13.6101	13.3229
		REP2	518651	117365		52155	10.0559		12727	10.8439
		REP3	352295	54398		35992	10.2164		6097	11.2081
		REP4	622582	137143		88300	14.1829		20441	14.9049
		REP1	402119	62292	ASPV	11439	2.84468	9.80463	1807	2.90085	11.3255
		REP2	518651	117365		12812	2.47025		2788	2.3755
		REP3	352295	54398		9495	2.69518		1413	2.59752
		REP4	622582	137143		13585	2.18204		2924	2.13208
		REP1	402119	62292	CiVA (RNA1 and RNA2)	176626	43.9238	3.48514	27527	44.1903	4.10701
		REP2	518651	117365		250395	48.2781		57851	49.2915
		REP3	352295	54398		164069	46.5715		25979	47.7573
		REP4	622582	137143		294780	47.348		66492	48.4837
PGQP-14	Pear	REP1	334242	50333	AGCaV	1564	0.467924	23.3851	237	0.470864	23.6724
		REP2	424236	92952		3602	0.849056		787	0.846674
		REP3	339358	51785		2151	0.633844		309	0.596698
		REP4	494169	107926		2614	0.528969		564	0.52258
		REP1	334242	50333	ARW-1 (SgL, SgM, and SgS)	15630	4.67625	17.0602	2606	5.17752	15.7627
		REP2	424236	92952		19385	4.56939		4735	5.09403
		REP3	339358	51785		18224	5.37014		3175	6.13112
		REP4	494169	107926		33925	6.86506		8009	7.42083
		REP1	334242	50333	ASPV	551	0.164851	14.2874	73	0.145034	13.3771
		REP2	424236	92952		1024	0.241375		175	0.188269
		REP3	339358	51785		756	0.222774		109	0.210486
		REP4	494169	107926		946	0.191432		185	0.171414
		REP1	334242	50333	CiVA (RNA1 and RNA2)	153354	45.8811	2.33726	24044	47.7699	2.00772
		REP2	424236	92952		204701	48.2517		46429	49.9494
		REP3	339358	51785		160692	47.3518		25156	48.5778
		REP4	494169	107926		225163	45.564		51181	47.4223
		REP1	334242	50333	PBCVd	20448	6.11772	5.00661	3248	6.45302	5.36972
		REP2	424236	92952		25283	5.95965		5993	6.44741
		REP3	339358	51785		20822	6.1357		3272	6.31843
		REP4	494169	107926		26719	5.40685		6093	5.64553
STONE
PGQP-15	Cherry	REP1	219562	46543	CLRV (RNA1 and RNA2)	112207	51.1049	4.80664	24050	51.6726	4.75044
		REP2	182654	27206		91871	50.2978		13810	50.7609
		REP3	203427	42864		96496	47.4352		20941	48.8545
		REP4	167866	25235		75948	45.2432		11499	45.5677
PGQP-16	Cherry	REP1	264384	59881	CLRV (RNA1 and RNA2)	126223	47.7423	2.90632	29447	49.1759	3.62842
		REP2	184009	27468		83208	45.2195		12657	46.0791
		REP3	285733	62830		136837	47.8898		30685	48.8381
		REP4	194317	29725		87485	45.0218		13435	45.1976
PGQP-17	Cherry	REP1	381878	82463	PDV (RNA1, RNA2, and RNA3)	290824	76.1563	1.94758	64048	77.6688	1.81549
		REP2	308959	48268		233660	75.6282		37135	76.935
		REP3	455362	102943		354457	77.8407		81222	78.9
		REP4	246180	38480		181436	73.7005		28874	75.0364
PGQP-18	Cherry	REP1	267617	55865	NeVM	40935	15.2961	4.31184	8764	15.6878	5.80882
		REP2	223586	33308		32037	14.3287		4840	14.531
		REP3	272662	60771		39191	14.3735		8808	14.4938
		REP4	214190	31236		29012	13.545		4156	13.3052
		REP1	267617	55865	NSPaV	128755	48.1117	3.23611	26776	47.9298	3.61028
		REP2	223586	33308		107134	47.9162		15854	47.5982
		REP3	272662	60771		127907	46.9105		28353	46.6555
		REP4	214190	31236		94907	44.3097		13642	43.674
PGQP-19	Cherry	REP1	335776	71651	CVA	89107	26.5376	4.63372	18812	26.255	4.33798
		REP2	377558	56906		107573	28.4918		16031	28.171
		REP3	541460	119577		163181	30.1372		35424	29.6244
		REP4	348569	52520		96591	27.7107		14480	27.5704
		REP1	335776	71651	PNRSV (RNA1, RNA2, and RNA3)	150201	44.7325	3.63566	32955	45.9938	3.50015
		REP2	377558	56906		181243	48.004		27696	48.6697
		REP3	541460	119577		264206	48.7951		59588	49.8323
		REP4	348569	52520		158376	45.4361		24183	46.0453
PGQP-20	Cherry	REP1	404778	90342	CVA	117751	29.0903	2.54356	25770	28.5249	2.92632
		REP2	371040	55147		110623	29.8143		16027	29.0623
		REP3	579296	127759		177834	30.6983		38333	30.0041
		REP4	354758	53762		101928	28.7317		14882	27.6813
		REP1	404778	90342	CGRMV	111811	27.6228	2.83229	25197	27.8907	2.27395
		REP2	371040	55147		103692	27.9463		15441	27.9997
		REP3	579296	127759		172063	29.7021		37707	29.5142
		REP4	354758	53762		99718	28.1087		15209	28.2895
		REP1	404778	90342	CNRMV	9861	2.43615	13.6133	2251	2.49164	14.45
		REP2	371040	55147		12310	3.3177		1828	3.31478
		REP3	579296	127759		19942	3.44245		4404	3.44712
		REP4	354758	53762		12439	3.50633		2025	3.7666
		REP1	404778	90342	LCV2	76860	18.9882	3.53478	18062	19.9929	3.28098
		REP2	371040	55147		72412	19.516		11275	20.4454
		REP3	579296	127759		115833	19.9955		26646	20.8565
		REP4	354758	53762		64456	18.169		10259	19.0823
PGQP-21	Cherry	REP1	343750	73802	CVA	115519	33.6055	4.63804	24642	33.3893	4.71895
		REP2	244482	35510		83034	33.9632		12110	34.1031
		REP3	357942	78853		132828	37.1088		29247	37.0905
		REP4	207613	30829		68460	32.9748		10150	32.9235
		REP1	343750	73802	CNRMV	46420	13.504	7.84854	10180	13.7937	7.26869
		REP2	244482	35510		28771	11.7681		4445	12.5176
		REP3	357942	78853		48650	13.5916		11033	13.9919
		REP4	207613	30829		23699	11.415		3603	11.687
		REP1	343750	73802	LCV1	643	0.187055	40.1268	117	0.158532	46.8096
		REP2	244482	35510		711	0.290819		123	0.346381
		REP3	357942	78853		1466	0.409564		294	0.372846
		REP4	207613	30829		294	0.14161		33	0.107042
		REP1	343750	73802	LCV2	28697	8.34822	4.65321	6264	8.48757	5.20312
		REP2	244482	35510		18612	7.61283		2714	7.64292
		REP3	357942	78853		26365	7.36572		5844	7.41126
		REP4	207613	30829		16093	7.75144		2371	7.69081
		REP1	343750	73802	PBNSPaV	43999	12.7997	8.79855	10030	13.5904	8.39776
		REP2	244482	35510		35836	14.6579		5387	15.1704
		REP3	357942	78853		58674	16.392		13457	17.0659
		REP4	207613	30829		31672	15.2553		5016	16.2704
PGQP-22	Peach	REP1	83898	-	PaLV	56114	66.8836	2.55744	-	-	-
		REP2	75123	-		48650	64.7605		-	-
		REP3	102563	-		68190	66.486		-	-
		REP4	96617	-		67187	69.5395		-	-
PGQP-23	Peach	REP1	163319	24050	HSVd	13081	8.00948	22.5251	1998	8.30769	22.7219
		REP2	167136	34722		18615	11.1376		3913	11.2695
		REP3	131460	18955		9242	7.03028		1296	6.83725
		REP4	198819	42900		12633	6.35402		2808	6.54545
		REP1	163319	24050	PLMVd	17576	10.7618	7.01366	2766	11.501	6.42254
		REP2	167136	34722		20578	12.3121		4405	12.6865
		REP3	131460	18955		13933	10.5987		2066	10.8995
		REP4	198819	42900		20548	10.335		4659	10.8601
PGQP-24	Peach	REP1	398890	61963	APV2	4716	1.18228	12.2854	752	1.21363	12.7545
		REP2	406038	90925		5187	1.27747		1137	1.25048
		REP3	425457	64514		4958	1.16534		745	1.15479
		REP4	571478	130174		5159	0.902747		1151	0.884201
		REP1	398890	61963	APV3	127141	31.8737	4.31601	19897	32.1111	5.01503
		REP2	406038	90925		126792	31.2266		28477	31.3192
		REP3	425457	64514		127590	29.9889		19162	29.7021
		REP4	571478	130174		193029	33.7772		44436	34.1358
		REP1	398890	61963	PBNSPaV	58255	14.6043	6.34151	9552	15.4157	7.24597
		REP2	406038	90925		62266	15.335		14651	16.1133
		REP3	425457	64514		66718	15.6815		10895	16.8878
		REP4	571478	130174		75707	13.2476		18002	13.8292
		REP1	398890	61963	PCLSV	85169	21.3515	5.86598	13401	21.6274	6.48732
		REP2	406038	90925		92547	22.7927		20856	22.9376
		REP3	425457	64514		99580	23.4054		15362	23.8119
		REP4	571478	130174		114859	20.0986		26049	20.0109
		REP1	398890	61963	PLMVd	21422	5.3704	5.81274	3296	5.3193	4.73672
		REP2	406038	90925		23013	5.6677		5110	5.62002
		REP3	425457	64514		24892	5.85065		3731	5.78324
		REP4	571478	130174		28633	5.01034		6661	5.117
PGQP-25	Plum	REP1	235563	48374	no viruses	-	-	-	-	-	-
		REP2	156194	22615		-	-	-	-	-	-
		REP3	154899	31454		-	-	-	-	-	-
		REP4	192319	26648		-		-	-	-	-
Apple chlorotic leaf spot virus (ACLSV), apple dimple fruit viroid (ADFVd), apple fruit crinkle viroid (AFCVd), apple green crinkle associated virus (AGCaV), apple hammerhead viroid (AHVd), apple luteovirus 1 (ALV-1), apple rubbery wood virus 1 or 2 (ARW-1/2), apple scar skin viroid (ASSVd), apple stem grooving virus (ASGV), apple stem pitting virus (ASPV), Asian prunus virus 2 or 3 (APV2/3), che…

## Sheet: Table S5
Table S5 Viruses and viroids detected in the field samples by amplicon sequencing conducted in NextSeq Illumina system
Sample	Crop	Total number of clean reads	Virus/Viroid	Reads Mapped to the target viruses			RT-PCR	RT-qPCR (Ct value)
				Total	%
Field-1	Apple	619446	ACLSV	23200	3.74528	72.5766	+	NA
			AGCaV	57654	9.30735		-	24.95
			AHVd	12952	2.0909		+	NA
			ASPV	26997	4.35825		+	NA
			PvEV1	179065	28.9073		NA	NA
			PvEV2	149705	24.1676		NA	NA
Field-2	Apple	379506	PvEV1	72501	19.104	38.5346	NA	`NA
			PvEV2	73740	19.4305		NA	NA
Field-3	Apple	702699	ACLSV	44337	6.30953	68.5804	+	NA
			AGCaV	26952	3.8355		-	18.83
			AHVd	5006	0.712396		+	NA
			ASGV	15864	2.25758		+	NA
			ASPV	53100	7.55658		+	NA
			PvEV1	181086	25.7701		NA	NA
			PvEV2	155569	22.1388		NA	NA
Field-4	Apple	890105	ACLSV	44022	4.94571	82.6696	+	NA
			AGCaV	56178	6.31139		+	19.69
			ASGV	52015	5.84369		+	NA
			ASPV	49115	5.51789		+	NA
			CCGaV (RNA1 and 2)	215702	24.2333		+	NA
			PvEV1	175733	19.743		NA	NA
			PvEV2	143081	16.0746		NA	NA
Field-5	Apple	753130	ACLSV	48712	6.46794	76.1001	+	NA
			AGCaV	47890	6.3588		-	17.93
			AHVd	23473	3.11673		+	NA
			ASGV	53586	7.11511		+	NA
			ASPV	44136	5.86034		+	NA
			PvEV1	194327	25.8026		NA	NA
			PvEV2	161009	21.3786		NA	NA
Field-6	Apple	333266	ACLSV	3190	0.957193	30.6026	+	NA
			ASPV	6388	1.91679		+	NA
			PvEV1	46666	14.0026		NA	NA
			PvEV2	45744	13.726		NA	NA
Field-7	Apple	394409	PvEV1	137248	34.7984	66.1108	NA	NA
			PvEV2	123499	31.3124		NA	NA
Field-8	Apple	356780	PvEV1	126904	35.5693	65.1715	NA	NA
			PvEV2	105615	29.6023		NA	NA
Field-9	Apple	261044	PvEV1	117782	45.1196	84.5735	NA	NA
			PvEV2	102992	39.4539		NA	NA
Field-10	Quince	225534	AGCaV	4391	1.94693	77.4832	-	22.77
			ASPV	9623	4.26676		-	20.65
			PvEV1	85624	37.965		NA	NA
			PvEV2	75113	33.3045		NA	NA
Field-11	Apple	397669	PvEV1	117288	29.4939	55.3599	NA	NA
			PvEV2	102861	25.866		NA	NA
Field-12	Apple	489115	AHVd	9879	2.01977	76.6589	+	NA
			CCGaV (RNA1 and 2)	144912	29.6274		+	NA
			PvEV1	120834	24.7046		NA	NA
			PvEV2	99325	20.3071		NA	NA
Field-13	Apple	517600	AGCaV	46648	9.01236	67.3074	-	18.9
			ACLSV	29762	5.75		+	NA
			AHVd	16329	3.15475		+	NA
			ASGV	19606	3.78787		+	NA
			ASPV	20127	3.88852		+	NA
			PvEV1	142348	27.5015		NA	NA
			PvEV2	120211	23.2247		NA	NA
Field-14	Apple	364766	ACLSV	15925	4.36581	72.8388	+	NA
			AGCaV	15925	4.36581		-	18.09
			AHVd	6551	1.79595		+	NA
			ASPV	28935	7.93248		+	NA
			PvEV1	108343	29.7021		NA	NA
			PvEV2	90012	24.6766		NA	NA
Field-15	Apple	269075	AHVd	8857	3.29165	65.963	+	NA
			ASGV	6219	2.31125		+	NA
			PvEV1	83460	31.0174		NA	NA
			PvEV2	78954	29.3427		NA	NA
Field-16	Apple	312766	PvEV1	111384	35.6126	65.5417	NA	NA
			PvEV2	93608	29.9291		NA	NA
Field-17	Apple	341276	PvEV1	117122	34.3189	65.6823	NA	NA
			PvEV2	107036	31.3635		NA	NA
Field-18	Apple	766715	ACLSV	30942	4.03566	89.386	+	NA
			AGCaV	9544	1.24479		+	17.14
			AHVd	14989	1.95496		+	NA
			ARW-1 (SeL, SgM and SgS)	205776	26.8387		+	NA
			ARW-2 (SeL, SgM and SgS)	9292	1.21192		+	NA
			ASGV	9544	1.24479		+	NA
			ASPV	41406	5.40044		+	NA
			CCGaV (RNA1 and 2)	148925	19.4238		+	NA
			PvEV1	115069	15.0081		NA	NA
			PvEV2	99849	13.023		NA	NA
Field-19	Apple	488274	AHVd	7426	1.52087	74.6239	+	NA
			ASGV	10074	2.06319		+	NA
			CCGaV (RNA1 and 2)	145692	29.8382		+	NA
			PvEV1	109057	22.3352		NA	NA
			PvEV2	92120	18.8665		NA	NA
Field-20	Apple	340592	PvEV1	120053	35.2483	67.2039	NA	NA
			PvEV2	108838	31.9555		NA	NA
Field-21	Apple	306430	PvEV1	109253	35.6535	65.5876	NA	NA
			PvEV2	91727	29.9341		NA	NA
Field-22	Apple	507917	PvEV1	197957	38.9743	73.813	NA	NA
			PvEV2	176952	34.8388		NA	NA
Field-23	Apple	473699	ACLSV	23566	4.97489	64.7259	+	NA
			PvEV1	154425	32.5998		NA	NA
			PvEV2	128615	27.1512		NA	NA
Field-24	Apple	478596	PvEV1	177035	36.9905	69.5052	NA	NA
			PvEV2	155614	32.5147		NA	NA
Field-25	Apple	446828	PvEV1	108266	24.2299	46.7916	NA	NA
			PvEV2	100812	22.5617		NA	NA
Field-26	Apple	510226	AHVd	9971	1.95423	63.4899	+	NA
			PvEV1	170453	33.4074		NA	NA
			PvEV2	143518	28.1283		NA	NA
Field-27	Apple	503455	AGCaV	1519	0.301715	61.9851	-	18.31
			ASGV	9346	1.85637		+	NA
			ASPV	4886	0.970494		+	NA
			PvEV1	162909	32.3582		NA	NA
			PvEV2	133407	26.4983		NA	NA
Field-28	Apple	494183	AHVd	3119	0.631143	63.6896	+	NA
			PvEV1	164762	33.3403		NA	NA
			PvEV2	146862	29.7181		NA	NA
Field-29	Apple	633454	ACLSV	17680	2.79105	69.3143	+	NA
			AGCaV	28722	4.53419		-	Undetermined
			ARW-1 (SeL, SgM and SgS)	91130	14.3862		+	NA
			ASGV	1485	0.234429		-	Undetermined
			ASPV	29572	4.66837		+	NA
			PvEV1	144610	22.8288		NA	NA
			PvEV2	125875	19.8712		NA	NA
Field-30	Apple	625689	ASGV	11561	1.84772	80.2159	+	NA
			CCGaV (RNA1 and 2)	233464	37.3131		+	NA
			PvEV1	129408	20.6825		NA	NA
			PvEV2	127469	20.3726		NA	NA
Field-31	Apple	261804	PvEV1	44026	16.8164	35.8826	NA	NA
			PvEV2	49916	19.0662		NA	NA
Field-32	Apple	492391	PvEV1	163367	33.1783	62.0913	NA	NA
			PvEV2	142365	28.913		NA	NA
Field-33	Apple	563260	ACLSV	17959	3.1884	62.2998	+	NA
			AGCaV	27804	4.93626		+	16.98
			ASPV	54406	9.65913		+	NA
			PvEV1	132724	23.5635		NA	NA
			PvEV2	118017	20.9525		NA	NA
Field-34	Apple	515247	AHVd	6309	1.22446	63.6902	+	NA
			PvEV1	173671	33.7064		NA	NA
			PvEV2	148182	28.7594		NA	NA
Field-35	Apple	475834	PvEV1	157849	33.1731	61.0057	NA	NA
			PvEV2	132437	27.8326		NA	NA
Field-36	Apple	705912	ACLSV	46553	6.59473	81.4577	+	NA
			CCGaV (RNA1 and 2)	216655	30.6915		+	NA
			PvEV1	163954	23.2258		NA	NA
			PvEV2	147858	20.9457		NA	NA
Field-37	Apple	517275	ACLSV	7009	1.35499	64.5774	-	25.63
			AGCaV	32241	6.23285		-	17.25
			ASPV	22085	4.26949		+	NA
			PvEV1	148199	28.6499		NA	NA
			PvEV2	124509	24.0702		NA	NA
Field-38	Apple	329629	PvEV1	117296	35.5842	68.9779	NA	NA
			PvEV2	110075	33.3936		NA	NA
Field-39	Apple	323672	PvEV1	119688	36.9782	69.3885	NA	NA
			PvEV2	104903	32.4103		NA	NA
Field-40	Apple	343163	PvEV1	105539	30.7548	57.9401	NA	NA
			PvEV2	93290	27.1853		NA	NA
Field-41	Apple	377367	ACLSV	24701	6.54562	61.8051	+	NA
			AGCaV	5124	1.35783		-	18.87
			AHVd	11443	3.03233		+	NA
			ASGV	13101	3.47169		+	NA
			ASPV	27931	7.40155		+	NA
			PvEV1	79051	20.948		NA	NA
			PvEV2	71881	19.048		NA	NA
Field-42	Apple	344600	AGCaV	33	0.00957632	59.7333	-	25.51
			ASGV	8202	2.38015		+	NA
			ASPV	856	0.248404		-	Undetermined
			PvEV1	102210	29.6605		NA	NA
			PvEV2	94573	27.4443		NA	NA
Field-43	Apple	421978	ACLSV	27333	6.47735	73.151	+	NA
			AGCaV	38614	9.15071		-	17.53
			ARW-1 (SeL, SgM and SgS)	21485	5.0915		+	NA
			ASGV	6129	1.45245		+	NA
			ASPV	37771	8.95094		+	NA
			PvEV1	96591	22.8901		NA	NA
			PvEV2	80758	19.138		NA	NA
Field-44	Apple	504573	ACLSV	19342	3.83334	78.8972	+	NA
			AGCaV	1238	0.245356		-	20.97
			AHVd	13089	2.59407		+	NA
			ASGV	26289	5.21015		+	NA
			ASPV	25263	5.00681		+	NA
			CCGaV (RNA1 and 2)	142874	28.3158		+	NA
			PvEV1	89007	17.6401		NA	NA
			PvEV2	80992	16.0516		NA	NA
Field-45	Apple	303692	ACLSV	55	0.0181105	67.358	+	31.01
			AGCaV	16909	5.56781		-	19.87
			ASPV	5035	1.65793		+	NA
			PvEV1	98412	32.4052		NA	NA
			PvEV2	84150	27.709		NA	NA
Field-46	Apple	428338	ACLSV	28443	6.64032	76.1021	+	NA
			AGCaV	2936	0.68544		-	18.96
			AHVd	24134	5.63434		+	NA
			ASGV	23169	5.40905		+	NA
			ASPV	14071	3.28502		+	NA
			PvEV1	124785	29.1324		NA	NA
			PvEV2	108436	25.3155		NA	NA
Field-47	Apple	287827	PvEV1	101560	35.2851	63.8474	NA	NA
			PvEV2	82210	28.5623		NA	NA
Field-48	Apple	332582	PvEV1	99551	29.9328	55.2634	NA	NA
			PvEV2	84245	25.3306		NA	NA
Field-49	Apple	340264	ACLSV	6362	1.86972	71.2059	+	NA
			AGCaV	1625	0.47757		-	20.21
			AHVd	10209	3.00032		+	NA
			ASPV	23380	6.87114		+	NA
			PvEV1	109634	32.2203		NA	NA
			PvEV2	91078	26.7669		NA	NA
Field-50	Apple	402579	AGCaV	3607	0.895973	66.458	-	18.16
			ASGV	16871	4.19073		+	NA
			ASPV	6292	1.56292		+	NA
			PvEV1	129459	32.1574		NA	NA
			PvEV2	111317	27.651		NA	NA
Field-51	Apple	404979	ACLSV	27384	6.76183	73.8977	+	NA
			AGCaV	47416	11.7083		-	18.47
			AHVd	6254	1.54428		+	NA
			ASPV	27413	6.76899		+	NA
			CCGaV (RNA1 and 2)	1766	0.436072		+	NA
			PvEV1	103548	25.5687		NA	NA
			PvEV2	85489	21.1095		NA	NA
Field-52	Apple	322154	PvEV1	115554	35.8692	66.9754	NA	NA
			PvEV2	100210	31.1062		NA	NA
Field-53	Apple	508091	ACLSV	6571	1.29327	75.3891	+	NA
			AGCaV	28583	5.62557		-	22
			AHVd	3280	0.645554		+	NA
			ASGV	4266	0.839613		+	NA
			ASPV	7642	1.50406		+	NA
			CCGaV (RNA1 and 2)	142733	28.092		+	NA
			PvEV1	103045	20.2808		NA	NA
			PvEV2	86925	17.1082		NA	NA
Field-54	Apple	481923	ASGV	23649	4.90722	71.2514	+	NA
			PvEV1	168928	35.0529		NA	NA
			PvEV2	150800	31.2913		NA	NA
Field-55	Apple	420108	PvEV1	154114	36.6844	66.7557	NA	NA
			PvEV2	126332	30.0713		NA	NA
Field-56	Apple	459018	PvEV1	180798	39.388	72.8976	NA	NA
			PvEV2	153815	33.5096		NA	NA
Field-57	Apple	172934	AGCaV	9	0.0052043	3.18445	-	25.76
			ACLSV	945	0.546451		-	21.26
			ASGV	73	0.0422126		+	Undetermined
			ASPV	705	0.40767		+	NA
			PvEV1	1767	1.02178		NA	NA
			PvEV2	2008	1.16114		NA	NA
Field-58	Apple	724837	ACLSV	39747	5.48358	66.4043	+	NA
			AGCaV	23255	3.20831		-	18.95
			AHVd	10167	1.40266		+	NA
			ALV-1	77958	10.7552		+	NA
			ASGV	17430	2.40468		+	NA
			ASPV	44029	6.07433		+	NA
			PvEV1	143423	19.7869		NA	NA
			PvEV2	125314	17.2886		NA	NA
Field-59	Apple	434025	AGCaV	2590	0.59674	66.9072	-	21.74
			ARW-2 (SeL, SgM and SgS)	2902	0.668625		+	NA
			ASGV	1631	0.375785		+	NA
			ASPV	27123	6.24918		+	NA
			PvEV1	140026	32.2622		NA	NA
			PvEV2	116122	26.7547		NA	NA
Field-60	Apple	745106	ACLSV	34226	4.59344	72.2359	+	NA
			AGCaV	2669	0.358204		-	18.15
			ApMV (RNA1, 2 and 3)	169482	22.746		+	NA
			ARW-2 (SeL, SgM and SgS)	580	0.0778413		-	29.4
			ASGV	10382	1.39336		+	NA
			ASPV	54227	7.27776		+	NA
			PvEV1	137655	18.4746		NA	NA
			PvEV2	129013	17.3147		NA	NA
Field-61	Apple	374339	AGCaV	212	0.0566332	37.4949	-	17.69
			ASPV	19159	5.11809		+	NA
			ASGV	280	0.0747985		+	19.69
			PvEV1	60805	16.2433		NA	NA
			PvEV2	59902	16.0021		NA	NA
Field-62	Apple	502547	PvEV1	196161	39.0334	72.7836	NA	NA
			PvEV2	169611	33.7503		NA	NA
Field-63	Apple	382354	PvEV1	107350	28.0761	52.0157	NA	NA
			PvEV2	91534	23.9396		NA	NA
Field-64	Apple	493494	PvEV1	165349	33.5058	63.5556	NA	NA
			PvEV2	148294	30.0498		NA	NA
Field-65	Apple	631364	AGCaV	2193	0.347343	57.9094	-	19.64
			AHVd	11633	1.84252		+	NA
			ALV-1	57886	9.1684		+	NA
			ASGV	4093	0.648279		+	NA
			ASPV	3667	0.580806		+	NA
			PvEV1	152077	24.0871		NA	NA
			PvEV2	134070	21.235		NA	NA
Field-66	Apple	586402	ALV-1	71807	12.2454	68.8091	+	NA
			ASGV	24655	4.20445		+	NA
			PvEV1	168394	28.7165		NA	NA
			PvEV2	138642	23.6428		NA	NA
Field-67	Apple	557773	AGCaV	5402	0.968494	64.2363	-	16.65
			ASGV	17970	3.22174		+	NA
			ASPV	10641	1.90777		+	NA
			PvEV1	173656	31.1338		NA	NA
			PvEV2	150624	27.0045		NA	NA
Field-68	Apple	652834	ACLSV	16355	2.50523	74.8115	+	NA
			AGCaV	7929	1.21455		+	17.29
			ARW-1 (SeL, SgM and SgS)	4562	0.698799		+	NA
			ARW-2 (SeL, SgM and SgS)	81878	12.5419		+	NA
			ASGV	3060	0.468726		+	NA
			ASPV	37162	5.69241		+	NA
			PvEV1	182834	28.0062		NA	NA
			PvEV2	154615	23.6837		NA	NA
Field-69	Apple	380365	PvEV1	135759	35.6918	66.076	NA	NA
			PvEV2	115571	30.3842		NA	NA
Field-70	Apple	299619	PvEV1	91396	30.5041	55.6887	NA	NA
			PvEV2	75458	25.1847		NA	NA
Field-71	Apple	569867	ACLSV	29702	5.21209	79.2545	+	NA
			AGCaV	13959	2.44952		-	18.96
			AHVd	5224	0.916705		+	NA
			ASPV	32789	5.7538		+	NA
			CCGaV (RNA1 and 2)	148403	26.0417		+	NA
			PvEV1	118501	20.7945		NA	NA
			PvEV2	103067	18.0861		NA	NA
Field-72	Apple	388410	ACLSV	13306	3.42576	65.7926	+	NA
			AGCaV	1467	0.377694		-	27.55
			AHVd	670	0.172498		+	NA
			ALV-1	44152	11.3674		+	NA
			ASGV	9328	2.40159		+	NA
			ASPV	19488	5.01738		+	NA
			PvEV1	90075	23.1907		NA	NA
			PvEV2	77059	19.8396		NA	NA
Field-73	Apple	631951	ACLSV	35557	5.62654	73.7155	+	NA
			AGCaV	13810	2.1853		-	18.87
			AHVd	6996	1.10705		+	NA
			ALV-1	49045	7.76089		+	NA
			ASGV	3990	0.631378		+	NA
			ASPV	19661	3.11116		+	NA
			CCGaV (RNA1 and 2)	163605	25.8889		+	NA
			PvEV1	89715	14.1965		NA	NA
			PvEV2	83467	13.2078		NA	NA
Field-74	Apple	504933	ACLSV	10661	2.11137	71.8846	-	29.94
			CCGaV (RNA1 and 2)	154951	30.6874		+	NA
			PvEV1	107308	21.2519		NA	NA
			PvEV2	90049	17.8339		NA	NA
Field-75	Apple	818588	ACLSV	27735	3.38815	81.0576	+	NA
			AGCaV	16275	1.98818		-	19.15
			AHVd	8572	1.04717		+	NA
			ApMV (RNA1, 2 and 3)	152473	18.6263		+	NA
			ARW-1 (SeL, SgM and SgS)	201138	24.5713		+	NA
			ASGV	22278	2.72152		+	NA
			ASPV	30150	3.68317		+	NA
			PvEV1	107353	13.1144		NA	NA
			PvEV2	97554	11.9174		NA	NA
Field-76	Apple	351314	PvEV1	118767	33.8065	61.186	NA	NA
			PvEV2	96188	27.3795		NA	NA
Field-77	Apple	370705	PvEV1	145165	39.1592	72.5356	NA	NA
			PvEV2	123728	33.3764		NA	NA
Field-78	Apple	285826	PvEV1	106574	37.2863	68.4675	NA	NA
			PvEV2	89124	31.1812		NA	NA
Field-79	Apple	622098	ACLSV	27700	4.45267	81.9557	+	NA
			AGCaV	7095	1.1405		-	18.67
			AHVd	6326	1.01688		+	NA
			ARW-1 (SeL, SgM and SgS)	220856	35.5018		+	NA
			ASGV	13069	2.10079		+	NA
			ASPV	25090	4.03313		+	NA
			PvEV1	112083	18.0169		NA	NA
			PvEV2	97626	15.693		NA	NA
Field-80	Apple	346438	ACLSV	17831	5.14695	52.4599	+	NA
			AGCaV	558	0.161068		-	26.89
			AHVd	824	0.237849		+	NA
			ASGV	10089	2.91221		+	NA
			ASPV	13755	3.97041		+	NA
			PvEV1	73560	21.2332		NA	NA
			PvEV2	65124	18.7982		NA	NA
Field-81	Apple	362427	ACLSV	15061	4.1556	60.6588	+	NA
			PvEV1	110036	30.3609		NA	NA
			PvEV2	94747	26.1424		NA	NA
Field-82	Apple	455381	ACLSV	13059	2.86771	62.5131	+	NA
			AGCaV	28467	6.25125		-	20.04
			AHVd	10656	2.34002		+	NA
			ASGV	12615	2.77021		+	NA
			ASPV	35654	7.82949		+	NA
			PvEV1	98290	21.5841		NA	NA
			PvEV2	85932	18.8704		NA	NA
Field-83	Apple	398111	AHVd	2834	0.711862	59.9506	+	NA
			ASGV	2858	0.71789		+	NA
			CCGaV (RNA1 and 2)	143496	36.0442		+	NA
			PvEV1	44121	11.0826		NA	NA
			PvEV2	45361	11.3941		NA	NA
Field-84	Apple	355072	AGCaV	202	0.0568899	51.0505	-	20.96
			ACLSV	4738	1.33438		+	NA
			ARW-2 (SeL, SgM and SgS)	44	0.0123919		+	32.97
			ASGV	1969	0.554535		+	NA
			ASPV	5634	1.58672		+	NA
			PvEV1	91865	25.8722		NA	NA
			PvEV2	77016	21.6902		NA	NA
Field-85	Apple	524003	PvEV1	180033	34.3572	64.7765	NA	NA
			PvEV2	159398	30.4193		NA	NA
Field-86	Apple	344796	PvEV1	105438	30.5798	58.8884	NA	NA
			PvEV2	97607	28.3086		NA	NA
Field-87	Pear	219217	PvEV1	48081	21.9331	40.5324	NA	NA
			PvEV2	40773	18.5994		NA	NA
Field-88	Apple	596152	ACLSV	29771	4.99386	70.608	+	NA
			AGCaV	4110	0.689421		+	20.62
			AHVd	25917	4.34738		+	NA
			ASGV	20	0.00335485		+	30.64
			ASPV	60122	10.085		+	NA
			PvEV1	163957	27.5025		NA	NA
			PvEV2	137034	22.9864		NA	NA
Field-89	Apple	561142	ACLSV	23360	4.16294	65.233	+	NA
			AHVd	16952	3.02098		+	NA
			PvEV1	177297	31.5957		NA	NA
			PvEV2	148441	26.4534		NA	NA
Field-90	Apple	499763	AHVd	3279	0.656111	56.5524	+	NA
			PvEV1	151637	30.3418		NA	NA
			PvEV2	127712	25.5545		NA	NA
Field-91	Apple	691396	ACLSV	21763	3.14769	67.7116	+	NA
			AGCaV	1795	0.25962		-	19.75
			AHVd	891	0.12887		+	NA
			ARW-1 (SeL, SgM and SgS)	160347	23.1918		+	NA
			ARW-2 (SeL, SgM and SgS)	325	0.0470063		+	26.65
			ASGV	2636	0.381258		+	NA
			ASPV	13361	1.93247		+	NA
			CCGaV (RNA1 and 2)	198882	28.7653		+	NA
			PvEV1	31339	4.53271		NA	NA
			PvEV2	36816	5.32488		NA	NA
Field-92	Apple	461077	ACLSV	9940	2.15582	50.0832	+	NA
			AGCaV	20976	4.54935		-	21.4
			AHVd	4078	0.884451		+	NA
			ASGV	2033	0.440924		+	NA
			ASPV	13021	2.82404		+	NA
			PvEV1	96271	20.8796		NA	NA
			PvEV2	84603	18.349		NA	NA
Field-93	Apple	552899	ACLSV	8108	1.46645	79.1649	+	NA
			ARW-2 (SeL, SgM and SgS)	111739	20.2097		+	NA
			ASGV	2698	0.487973		+	NA
			ASPV	12291	2.22301		+	NA
			CCGaV (RNA1 and 2)	134764	24.3741		+	NA
			PvEV1	83897	15.174		NA	NA
			PvEV2	84205	15.2297		NA	NA
Field-94	Apple	355910	PvEV1	122899	34.5309	64.7096	NA	NA
			PvEV2	107409	30.1787		NA	NA
Field-95	Apple	395221	ACLSV	16737	4.23485	68.3152	+	NA
			AGCaV	1013	0.256312		-	Underminded
			ASGV	4916	1.24386		+	NA
			ASPV	15363	3.88719		+	NA
			PvEV1	124575	31.5203		NA	NA
			PvEV2	107392	27.1726		NA	NA
Field-96	Apple	554946	ACLSV	4644	0.836838	60.3361	+	NA
			AGCaV	55311	9.96692		-	20.74
			AHVd	5997	1.08065		+	NA
			ASPV	23628	4.25771		+	NA
			PvEV1	126120	22.7265		NA	NA
			PvEV2	119133	21.4675		NA	NA
Field-97	Apple	341608	ACLSV	721	0.211061	36.1303	-	21.59
			AHVd	290			-	20.96
			AGCaV	20543	6.01362		-	18.87
			ASPV	33332	9.75738		+	NA
			PvEV1	30945	9.05863		NA	NA
			PvEV2	37883	11.0896		NA	NA
Field-98	Apple	282164	ACLSV	8376	2.96849	48.8312	+	NA
			AGCaV	4519	1.60155		-	22.88
			ASPV	9262	3.28249		+	NA
			PvEV1	60760	21.5336		NA	NA
			PvEV2	54867	19.4451		NA	NA
Field-99	Apple	573379	ACLSV	28198	4.91786	59.2284	+	NA
			AGCaV	24480	4.26943		-	22.41
			ASPV	46692	8.1433		+	NA
			PvEV1	126858	22.1246		NA	NA
			PvEV2	113375	19.7731		NA	NA
Field-100	Apple	537790	ACLSV	18520	3.44372	64.2595	+	NA
			AGCaV	11760	2.18673		-	20.67
			AHVd	15354	2.85502		+	NA
			ASPV	53120	9.87746		+	NA
			PvEV1	129585	24.0958		NA	NA
			PvEV2	117242	21.8007		NA	NA
Field-101	Apple	398685	ASGV	17451	4.37714	63.1724	+	NA
			PvEV1	126980	31.8497		NA	NA
			PvEV2	107428	26.9456		NA	NA
Field-102	Apple	344574	PvEV1	101568	29.4764	54.1599	NA	NA
			PvEV2	85053	24.6835		NA	NA
Field-103	Apple	390469	PvEV1	111612	28.5841	54.8722	NA	NA
			PvEV2	102647	26.2881		NA	NA
Field-104	Apple	551070	ACLSV	10170	1.8455	60.4188	-	Underminded
			AGCaV	40533	7.35533		-	Underminded
			ASPV	6751	1.22507		+	NA
			PvEV1	147872	26.8336		NA	NA
			PvEV2	127624	23.1593		NA	NA
Field-105	Apple	462344	ACLSV	24621	5.32526	71.5398	+	NA
			AGCaV	41764	9.0331		-	21.29
			ARW-2 (SeL, SgM and SgS)	67758	14.6553		+	NA
			ASGV	12949	2.80073		+	NA
			ASPV	34986	7.56709		+	NA
			PvEV1	76849	16.6216		NA	NA
			PvEV2	71833	15.5367		NA	NA
Field-106	Apple	404986	ACLSV	5392	1.3314	67.1608	+	NA
			AGCaV	2681	0.661998		-	19.98
			AHVd	4165	1.02843		+	NA
			ASGV	3229	0.797312		+	NA
			ASPV	20752	5.12413		+	NA
			CCGaV (RNA1 and 2)	109803	27.1128		+	NA
			PvEV1	64757	15.9899		NA	NA
			PvEV2	61213	15.1148		NA	NA
Field-107	Apple	431263	AGCaV	198	0.0459117	55.9566	-	19.54
			ACLSV	25456	5.90266		+	NA
			ASPV	1768	0.409959		-	19.77
			PvEV1	115785	26.8479		NA	NA
			PvEV2	98113	22.7502		NA	NA
Field-108	Apple	460810	AGCaV	8862	1.92314	66.3378	-	19.98
			ASPV	52089	11.3038		-	Underminded
			PvEV1	133206	28.9069		NA	NA
			PvEV2	111534	24.2039		NA	NA
Field-109	Apple	363180	ACLSV	14127	3.88981	63.9556	+	NA
			AGCaV	5875	1.61766		-	19.95
			ASGV	3174	0.873947		+	NA
			ASPV	21159	5.82604		+	NA
			CCGaV (RNA1 and 2)	873	0.240377		+	NA
			PvEV1	101057	27.8256		NA	NA
			PvEV2	86009	23.6822		NA	NA
POSITIVE CONTROLS
PGQP-1 (Rep 1)	Apple	521877	PvEV1	153411	29.396	52.6645	NA	20.23
			PvEV2	121433	23.2685		NA	21.07
PGQP-1 (Rep 2)		444916	PvEV1	145074	32.6071	61.655	NA	NA
			PvEV2	129239	29.048		NA	NA
PGQP-2	Apple	349262	AFCVd	52557	15.048	84.3367	NA	18.53
			PvEV1	129531	37.0871		NA	NA
			PvEV2	112468	32.2016		NA	NA
PGQP-3	Apple	385472	ADFVd	8591	2.2287	59.9545	NA	16.96
			ALV-1	45149	11.7127		NA	22.22
			PvEV1	93745	24.3195		NA	NA
			PvEV2	83623	21.6937		NA	NA
PGQP-4	Apple	438970	AGCaV	1324	0.301615	70.6347	NA	23.7
			ARW-2 (SeL, SgM and SgS)	23010	5.24182		NA	24.05
			ASPV	23192	5.28328		NA	24.62
			CCGaV (RNA1 and 2)	111748	25.4569		NA	25.86
			PvEV1	78667	17.9208		NA	NA
			PvEV2	72124	16.4303		NA	NA
PGQP-5	Apple	526127	ACLSV	34997	6.65182	77.8122	NA	17.81
			AGCaV	6147	1.16835		NA	24.99
			ApMV (RNA1, 2 and 3)	77189	14.6712		NA	19.92
			ASGV	33336	6.33611		NA	22.95
			ASPV	42973	8.1678		NA	24.01
			PvEV1	109817	20.8727		NA	NA
			PvEV2	104932	19.9442		NA	NA
PGQP-6	Apple	513028	ACLSV	23739	4.62723	78.5598	NA	22.31
			AGCaV	11348	2.21197		NA	23.28
			ARW-2 (SeL, SgM and SgS)	140218	27.3315		NA	17.93
			ASGV	19618	3.82396		NA	20.29
			ASPV	20124	3.92259		NA	24.01
			PvEV1	101602	19.8044		NA	NA
			PvEV2	86385	16.8383		NA	NA
PGQP-7	Apple	572555	ACLSV	13033	2.27629	64.4294	NA	26.63
			AGCaV	5955	1.04007		NA	23.28
			AHVd	9726	1.6987		NA	22.69
			ASGV	9881	1.72577		NA	20.29
			ASPV	18098	3.16092		NA	23.51
			ASSVd	23050	4.02581		NA	19.09
			PvEV1	155177	27.1025		NA	NA
			PvEV2	133974	23.3993		NA	NA
PGQP-8	Apple	611207	ACLSV	25461	4.16569	64.8711	NA	24.52
			AGCaV	3460	0.566093		NA	20.01
			AHVd	4326	0.70778		NA	22.81
			ASGV	2470	0.404118		NA	23.75
			ASPV	17780	2.909		NA	27.35
			CCGaV (RNA1 and 2)	132153	21.6216		NA	27.02
			PvEV1	107510	17.5898		NA	NA
			PvEV2	103337	16.907		NA	NA
PGQP-9	Quince	136535	CiVA (RNA1 and 2)	12136	8.88856	18.7395	NA	20.55
			PvEV1	6376	4.66986		NA	NA
			PvEV2	7074	5.18109		NA	NA
PGQP-10	Pear	344919	PrVT	49855	14.4541	70.2414	NA	19.37
			PvEV1	101917	29.5481		NA	NA
			PvEV2	90504	26.2392		NA	NA
PGQP-11	Pear	572622	ASGV	6498	1.13478	89.1323	NA	22.15
			ASSVd	17114	2.98871		NA	25.17
			PAPV (RNA1 and 2)	198750	34.7088		NA	24.15
			PvEV1	155241	27.1106		NA	NA
			PvEV2	132788	23.1895		NA	NA
PGQP-12	Pear	212877	AGCaV	860	0.403989	70.3308	NA	26.61
			ASPV	5139	2.41407		NA	26.13
			PBCVd	13463	6.32431		NA	20.45
			PvEV1	70370	33.0566		NA	NA
			PvEV2	59886	28.1317		NA	NA
PGQP-13	Apple	771018	AGCaV	32543	4.22078	84.0682	NA	28.14
			ARW-1 (SeL, SgM and SgS)	75651	9.81183		NA	28.14
			ASPV	12380	1.60567		NA	27.72
			CiVA (RNA1 and 2)	225937	29.3037		NA	17.75
			PvEV1	161362	20.9284		NA	NA
			PvEV2	140308	18.1978		NA	NA
PGQP-14	Pear	711186	AGCaV	1365	0.191933	79.5828	NA	25.62
			ARW-1 (SeL, SgM and SgS)	45204	6.35614		NA	26.6
			ASPV	743	0.104473		NA	28.25
			CiVA (RNA1 and 2)	201121	28.2797		NA	17.39
			PBCVd	27077	3.8073		NA	20.56
			PvEV1	155789	21.9055		NA	NA
			PvEV2	134683	18.9378		NA	NA
